# Supplementary material for: Specific suppression of long terminal repeat retrotransposon mobilization in plants
Source: Plant Physiol. 2022 Dec 30;191(4):2245–55. doi: 10.1093/plphys/kiac605 (PMC10069891; doi:10.1093/plphys/kiac605)
Supplement: kiac605_Supplementary_Data [file kiac605_supplementary_data.zip]

Archive with 2 entries (2 files):
- Supplemental Tables_v8.xlsx
- Tenofovir_paper_supplementary material_v4.pdf
