# Supplementary material for: Specific suppression of long terminal repeat retrotransposon mobilization in plants
Source: Plant Physiol. 2022 Dec 30;191(4):2245–55. doi: 10.1093/plphys/kiac605 (PMC10069891; doi:10.1093/plphys/kiac605)
Supplement: kiac605_Supplementary_Data [file kiac605_supplementary_data.zip › Supplemental Tables_v8.xlsx]

## Sheet: Supplemental Table_S1
Supplemental Table S1. Summary of RNA-seq metrics
name	sample code	pairs Reads	Final trim	% reads kept	concordant pair alignment rate	duplicated	total kept reads	genome average coverage
CS0 #1	CC_0_A	16525718	12799595	0.774526	0.98	0.212007	9.88427e+06	16.1764
CS0 #2	CC_0_B	14395250	10232709	0.710839	0.974	0.202979	7.94364e+06	13.075
CS0 #3	CC_0_C	16283160	12284691	0.754441	0.98	0.205286	9.56756e+06	15.6356
CS0 T #1	CC_T_A	14772847	11398039	0.771553	0.973	0.200922	8.86201e+06	14.5623
CS0 T #2	CC_T_B	26718339	20476385	0.766379	0.982	0.271336	1.46518e+07	23.9504
CS0 T #3	CC_T_C	22115898	15710152	0.710356	0.986	0.268975	1.13237e+07	18.4561
HS0 #1	HS_0_A	15566880	12164487	0.781434	0.98	0.157878	1.00391e+07	16.5638
HS0 #2	HS_0_B	31570025	24551769	0.777692	0.98	0.21877	1.8797e+07	30.7254
HS0 #3	HS_0_C	19843288	14977141	0.754771	0.958	0.217475	1.12277e+07	18.6583
HS0 T #1	HS_T_A	27498130	21512272	0.782318	0.968	0.224524	1.61484e+07	26.6168
HS0 T #2	HS_T_B	20216531	14785936	0.731378	0.969	0.215617	1.12383e+07	18.6223
HS0 T #3	HS_T_C	37297241	28299010	0.758743	0.967	0.268485	2.0018e+07	32.6985
HS3 #1	Rec_0_A	29100414	22451577	0.771521	0.974	0.297995	1.53513e+07	24.9006
HS3 #2	Rec_0_B	34352743	27631869	0.804357	0.982	0.303894	1.88885e+07	22.3652
HS3 #3	Rec_0_C	51273063	37839748	0.738004	0.981	0.412262	2.18173e+07	35.753
HS3 T #1	Rec_T_A	24219478	20374932	0.841262	0.987	0.236352	1.5357e+07	25.0102
HS3 T #2	Rec_T_B	24545257	20408239	0.831453	0.984	0.224137	1.55807e+07	15.2478
HS3 T #3	Rec_T_C	18192175	16255743	0.893557	0.985	0.19747	1.285e+07	20.978

## Sheet: Supplemental Table_S2
Supplemental Table S2. Summary of RNA-seq results (FPKM)
gene_id	gene_name	gene_biotype	CS0_A	CS0_B	CS0_C	CS0_T_A	CS0_T_B	CS0_T_C	HS0_A	HS0_B	HS0_C	HS0_T_A	HS0_T_B	HS0_T_C	HS3_A	HS3_B	HS3_C	HS3_T_A	HS3_T_B	HS3_T_C	CS0_vs_CS0-T_log2	CS0_vs_CS0-T_padj	HS0_vs_HS0-T_log2	HS0_vs_HS0-T_padj	HS3_vs_HS3-T_log2	HS3_vs_HS3-T_padj
AT1G01010	NAC001	protein_coding	7.08982	7.08982	7.08982	6.17107	8.0171	8.93253	6.64509	7.31371	6.90142	6.02376	5.33868	4.76809	9.78093	8.64336	10.4784	9.52497	7.86277	9.00201	0.046943	0.911769	-0.265484	0.407811	-0.102046	0.910507
AT1G01020	ARV1	protein_coding	8.76996	8.76996	8.76996	12.431	9.63993	8.30298	10.7046	15.8432	19.1615	17.1266	19.2838	16.6262	8.87389	12.4397	11.7044	13.0466	11.3835	7.52209	0.0231441	0.960522	0.17051	0.69914	-0.0279285	0.989366
AT1G01030	NGA3	protein_coding	3.71698	3.71698	3.71698	4.53738	3.817	2.97385	0.981356	1.21339	1.09527	1.34239	1.28597	1.21081	2.28427	2.55293	1.8997	1.87177	2.70018	1.98402	0.0883443	0.839596	0.104421	0.890977	-0.0194076	0.992978
AT1G01040	DCL1	protein_coding	7.86168	7.86168	7.86168	7.21177	7.48205	6.84265	21.0979	24.9987	20.7821	20.5909	21.7541	17.8524	6.95799	7.20776	6.62564	5.11062	6.92514	6.0681	-0.193994	0.176201	-0.11727	0.739486	-0.167621	0.732794
AT1G01046	MIR838A	miRNA	0.481788	0.481788	0.481788	0	0.975763	0.421047	4.278	4.82198	6.29981	3.82381	3.38134	2.37084	0	0.505255	1.31121	0.626389	0.613566	2.6084	-0.0551655	NA	-0.161868	NA	0.081342	NA
AT1G01050	PPA1	protein_coding	84.9137	84.9137	84.9137	74.3698	77.2613	80.6378	47.3823	45.4292	50.8619	48.9091	49.6625	47.9199	85.8923	86.5849	88.4803	79.5112	82.8937	83.8516	-0.140904	0.284244	0.038244	0.949357	-0.0710409	0.915329
AT1G01060	LHY	protein_coding	194.187	194.187	194.187	209.777	194.78	204.013	0.486797	0.357376	0.430117	0.320061	0.622238	0.59183	173.794	180.522	136.815	140.387	181.46	159.73	0.0367959	0.817575	0.0978035	0.891962	-0.0245444	0.987988
AT1G01070	NA	protein_coding	16.9197	16.9197	16.9197	13.7566	15.88	15.8084	3.8679	3.84043	3.71732	3.19131	2.59459	3.41842	25.1559	23.1536	35.7837	30.6719	26.9783	28.6726	-0.158319	0.470863	-0.177054	0.741826	0.0427346	0.977663
AT1G01073	NA	protein_coding	0	0	0	0	0	0	0	0	0	0	0	0	0	0	0	0	0	0	NA	NA	NA	NA	NA	NA
AT1G01080	NA	protein_coding	66.9897	66.9897	66.9897	98.8297	94.7782	84.7833	32.3762	31.7907	30.0532	25.6535	26.9359	30.6635	61.3791	69.5801	59.5057	71.6969	71.1419	58.4631	0.263929	0.0294207	-0.140785	0.663039	0.0746886	0.929441
AT1G01090	PDH-E1 ALPHA	protein_coding	140.738	140.738	140.738	150.389	144.297	141.744	83.9402	86.3085	97.9448	101.528	87.8148	73.2074	109.461	108.509	89.6392	94.2782	105.307	99.3213	0.0201822	0.919459	-0.0118584	0.987417	-0.035207	0.979474
AT1G01100	RPP1A	protein_coding	334.588	334.588	334.588	380.269	357.263	347.6	262.142	245.031	246.472	259.06	256.034	291.061	304.603	325.624	320.187	381.349	307.42	354.43	0.133659	0.239607	0.102197	0.743972	0.127858	0.773817
AT1G01110	IQD18	protein_coding	3.6099	3.6099	3.6099	4.49014	4.11022	3.1077	0.637886	0.879827	0.751484	0.592092	0.094535	0.530269	4.2178	3.87048	4.39902	4.203	5.11189	4.75055	0.0299574	0.955074	-0.210871	0.587644	0.138697	0.869511
AT1G01115	NA	protein_coding	0	0	0	0	0	0	0	0	0	0	0	0	0	0	0	0	0	0	NA	NA	NA	NA	NA	NA
AT1G01120	KCS1	protein_coding	53.0424	53.0424	53.0424	72.6523	90.1248	87.7075	2.90156	4.53692	2.51793	1.89169	2.39578	3.38547	48.7277	47.282	43.7359	53.6334	60.5279	54.9971	0.551731	1.4557e-10	-0.209689	0.666856	0.251614	0.287968
AT1G01130	NA	protein_coding	5.58489	5.58489	5.58489	4.72818	7.89978	9.0643	0.524767	1.40091	0.463666	0.487095	0.699937	1.43957	4.94879	4.88076	6.87597	7.08821	7.6205	10.0788	0.181853	0.64031	0.0124878	NA	0.312379	0.545477
AT1G01140	CIPK9	protein_coding	43.4092	43.4092	43.4092	35.7704	41.0198	42.2253	13.9492	14.1568	12.5797	11.6994	13.48	15.065	45.2487	49.5367	62.3561	44.6261	47.1352	48.9374	-0.0714591	0.720762	0.000924651	0.998612	-0.131996	0.789504
AT1G01150	NA	protein_coding	0.338642	0.338642	0.338642	0.0940719	0.228617	0.221961	0	0.133788	0.147602	0.206746	0.0742717	0.0416608	0.16297	0.266352	0.115204	0.11007	0.323451	0.261915	-0.0497669	NA	0.00707664	NA	0.0411886	NA
AT1G01160	GIF2	protein_coding	33.3014	33.3014	33.3014	29.8538	34.1628	31.2305	86.9847	77.3128	85.2698	101.867	91.6875	91.7776	31.8012	29.1788	38.177	36.457	30.1742	33.0862	-0.00958073	0.97783	0.185078	0.45123	0.0156904	0.992343
AT1G01170	NA	protein_coding	105.346	105.346	105.346	135.132	137.662	140.805	93.9996	82.2186	103.987	91.5076	82.9052	89.0999	147.122	161.146	190.872	191.976	174.236	184.223	0.186614	0.173647	-0.0616686	0.917064	0.136931	0.749967
AT1G01180	NA	protein_coding	12.6359	12.6359	12.6359	7.06739	8.81672	8.81943	2.00804	0.938111	1.4046	2.2263	1.56236	1.96139	20.2427	21.4334	27.5036	22.1617	15.984	20.6609	-0.421535	0.0318894	0.177684	0.743343	-0.184175	0.733335
AT1G01183	MIR165A	miRNA	0	0	0	0	0	0	1.94839	1.56042	0.860766	0	0	1.45771	0	0	1.79155	0.641893	0	0	NA	NA	-0.0461326	NA	-0.0215389	NA
AT1G01190	CYP78A8	protein_coding	0.682234	0.682234	0.682234	0.344579	0.293093	0.108404	0.428332	0.359376	0.324393	0.0378649	0	0.0610403	1.83065	1.82118	1.96926	1.33049	0.394926	0.527658	-0.12867	NA	-0.268519	NA	-0.543612	0.0751441
AT1G01200	RABA3	protein_coding	2.13272	2.13272	2.13272	1.80557	1.30267	2.92889	0.40079	0.588469	0.265593	0.43402	0.178192	0.24988	3.19313	3.94068	3.54707	4.42331	3.75075	3.45611	-0.187874	0.624392	-0.0602438	NA	0.0834813	0.956159
AT1G01210	NA	protein_coding	17.3233	17.3233	17.3233	21.4078	20.5481	16.8371	66.7673	59.3568	71.6951	66.5208	68.6018	75.1283	24.6207	27.0808	36.204	33.2576	31.7521	27.6731	0.0964912	0.795944	0.0888713	0.851743	0.0719017	0.948233
AT1G01220	FKGP	protein_coding	8.01907	8.01907	8.01907	7.53001	8.86392	8.14318	9.08166	10.0249	8.91034	8.27454	7.80295	8.55919	7.86324	7.38806	7.18509	6.22248	8.50438	7.62168	0.0113906	0.975882	-0.146575	0.652934	-0.00039771	0.999384
AT1G01225	NA	protein_coding	3.40542	3.40542	3.40542	4.75701	4.79504	5.69707	1.5359	1.58884	1.78116	1.54445	0.768223	1.43638	4.68242	5.40795	4.06026	5.24975	4.58469	4.74092	0.0537697	0.917238	-0.117543	0.855394	0.0338407	0.987634
AT1G01230	NA	protein_coding	31.1657	31.1657	31.1657	31.5668	32.0454	30.0649	6.03136	7.9559	6.16503	5.92768	6.73016	8.49399	39.6111	37.3977	48.3901	39.1169	38.5452	37.2691	0.00335336	0.992919	0.051759	0.953504	-0.101937	0.884683
AT1G01240	NA	protein_coding	14.7463	14.7463	14.7463	12.1607	13.0424	11.9442	6.6407	6.82052	5.68833	5.70912	6.8966	6.75085	15.7922	19.0208	23.702	14.997	16.0969	14.6638	-0.157292	0.463178	0.0223624	0.977669	-0.293115	0.296574
AT1G01250	ERF023	protein_coding	1.7809	1.7809	1.7809	0.395774	1.36258	1.45261	0.702814	0.750489	0.827975	0.50739	0.520786	1.11006	1.52364	1.61862	2.26183	1.62078	1.512	2.112	-0.0708119	0.86976	-0.00914519	NA	-0.019087	0.993245
AT1G01260	BHLH13	protein_coding	8.76008	8.76008	8.76008	7.23803	8.21377	8.01554	3.06558	4.37785	4.24244	3.97684	3.77687	4.78974	10.113	10.8357	12.8374	10.3428	11.3468	9.93129	-0.0704052	0.818274	0.0846856	0.901499	-0.0753173	0.930374
AT1G01270	NA	tRNA	0	0	0	0	0	0	0	0	0	0	0	0	0	0	0	0	0	0	NA	NA	NA	NA	NA	NA
AT1G01280	CYP703A2	protein_coding	0	0	0	0	0	0	0	0	0	0	0.0546143	0.0306345	0	0	0	0	0	0	NA	NA	0.0225721	NA	NA	NA
AT1G01290	CNX3	protein_coding	12.0294	12.0294	12.0294	12.8248	13.6631	13.5672	10.9861	13.0158	9.35267	9.37865	9.76888	10.4392	13.0907	12.2744	14.6365	13.7377	12.7319	13.39	0.121632	0.681971	-0.124476	0.81537	0.00251245	0.998057
AT1G01300	NA	protein_coding	23.5915	23.5915	23.5915	29.3768	25.0169	27.8882	17.173	16.2331	14.8395	13.6678	11.9569	13.9526	21.8461	17.5652	14.4747	19.7838	20.0411	22.4374	0.162731	0.340694	-0.223919	0.38464	0.168911	0.780876
AT1G01305	NA	protein_coding	0	0	0	0	0	0	0	0	0	0	0	0	0	0	0	0	0	0	NA	NA	NA	NA	NA	NA
AT1G01310	NA	protein_coding	0	0	0	0.113425	0.137825	0	0.302131	0.107542	0	0.0623202	0.0895518	0.0502317	0.130999	0.160575	0.231508	0.26543	0	0.23685	0.00450034	NA	-0.0331561	NA	-0.00516683	NA
AT1G01320	NA	protein_coding	58.7488	58.7488	58.7488	72.6807	67.7042	69.5075	30.5589	34.6282	26.8435	26.5823	31.3037	26.9965	35.802	33.9708	19.1915	20.4444	29.9814	26.6841	0.161704	0.112862	-0.0865883	0.832267	-0.112227	0.931175
AT1G01340	CNGC10	protein_coding	2.98994	2.98994	2.98994	2.49174	2.94808	2.81927	5.58924	6.13417	4.97275	6.14873	7.14433	5.28515	5.09925	4.39392	4.88948	2.04596	3.43198	2.40378	-0.00320063	0.995334	0.125947	0.81537	-0.628005	0.00732282
AT1G01350	NA	protein_coding	21.157	21.157	21.157	20.3428	24.1418	23.4078	91.7172	86.2687	85.0744	93.7222	80.5552	96.0495	21.849	26.4458	35.6723	22.6909	25.4924	24.3523	0.0585667	0.834398	0.0503147	0.918206	-0.165279	0.766866
AT1G01355	NA	protein_coding	0	0	0	0.161305	0	0	0.286445	0.76469	0.885824	0.886271	0.509416	0.928665	0.279446	0.685072	0.460926	0.754949	0.277311	0.449106	-0.000177244	NA	0.042241	NA	0.00843104	NA
AT1G01360	PYL9	protein_coding	12.2668	12.2668	12.2668	12.7439	12.6576	13.1607	10.0362	10.1391	10.9541	10.8987	12.5114	12.5145	18.174	21.0744	24.8349	24.3765	24.4491	19.6692	0.0615429	0.873551	0.169878	0.699203	0.0894883	0.924515
AT1G01370	HTR12	protein_coding	8.24382	8.24382	8.24382	12.6233	14.6601	10.7189	6.44718	5.18987	5.87178	5.27849	4.05709	5.98613	9.67637	11.8083	12.5404	16.5346	10.7547	14.6181	0.323927	0.162426	-0.0957423	0.897113	0.23654	0.640339
AT1G01380	ETC1	protein_coding	2.45814	2.45814	2.45814	1.951	2.7263	3.0689	0.692915	0.462449	0.306117	0.321585	0.154035	0.518413	4.16856	5.8002	6.68992	9.93013	6.48458	8.55535	-0.0523702	0.918378	-0.0382978	NA	0.360242	0.406468
AT1G01390	UGT72B2	protein_coding	1.35969	1.35969	1.35969	2.2991	2.4744	2.2732	0.174974	0.249125	0.360736	0.288734	0.0518625	0.203636	1.78285	1.48791	1.04578	2.07521	1.73159	1.92035	0.150685	0.716426	-0.0555066	NA	0.229622	0.753747
AT1G01400	NA	protein_coding	0.0871006	0.0871006	0.0871006	0	0	0	0	0	0	0	0	0	0	0	0	0	0.0554621	0	-0.0168086	NA	NA	NA	0.0179929	NA
AT1G01410	APUM22	protein_coding	0	0	0	0	0	0	0	0	0	0	0	0	0	0	0	0	0	0	NA	NA	NA	NA	NA	NA
AT1G01420	UGT72B3	protein_coding	5.05212	5.05212	5.05212	6.4157	6.37841	6.13538	2.13618	3.38707	2.631	3.0844	2.30242	2.64754	6.60981	6.67435	9.22589	8.9996	8.02157	11.2149	0.276136	0.287427	-0.00741741	0.994844	0.258749	0.558263
AT1G01430	TBL25	protein_coding	52.659	52.659	52.659	48.592	49.0811	44.5338	36.4333	39.1607	31.2381	35.4864	33.9951	34.3116	51.0541	48.6314	42.4266	37.0351	43.0065	38.4261	-0.11199	0.475906	-0.021026	0.970758	-0.227535	0.458633
AT1G01440	NA	protein_coding	10.9564	10.9564	10.9564	11.2264	10.034	9.65356	8.63882	9.08291	8.96382	9.56754	9.02102	9.47941	10.3726	9.08844	9.22656	7.93971	8.89229	8.82127	-0.0480663	0.8875	0.0760021	0.891962	-0.13148	0.841965
AT1G01448	NA	ncRNA	5.06489	5.06489	5.06489	5.00261	4.23342	5.0938	17.331	20.0524	18.0813	21.989	23.9096	15.7654	4.07533	3.98369	2.47972	2.45632	3.86502	2.70482	-0.0595852	0.884221	0.137794	0.759629	-0.144927	0.889698
AT1G01450	NA	protein_coding	0	0	0	0	0	0	0.0696347	0.0371792	0.0615268	0.0430905	0.123839	0.0347321	0	0	0	0	0	0	-0.0192927	NA	0.00796629	NA	NA	NA
AT1G01453	NA	protein_coding	0.477178	0.477178	0.477178	0.176741	0.0536903	0.278012	0.156928	0	0.069328	0.0971082	0.0697704	0	1.02062	0.75063	1.37081	1.80948	1.11411	1.53776	-0.277067	NA	-0.00965791	NA	0.218976	0.768845
AT1G01460	PIP5K10	protein_coding	0	0	0	0	0	0	0.0677644	0	0	0	0	0	0	0	0.0311547	0.0446496	0	0	NA	NA	-0.0148959	NA	0.00458238	NA
AT1G01470	LEA14	protein_coding	48.8362	48.8362	48.8362	37.9551	45.5643	46.2758	106.785	103.623	77.6098	89.2783	82.1969	121.375	73.4996	65.6011	92.4022	93.2785	72.676	88.6988	-0.109207	0.64538	0.0343727	0.960471	0.127168	0.847292
AT1G01471	NA	protein_coding	0	0	0	0	0	0	0	0	0	0	0	0	0	0	0	0	0	0	NA	NA	NA	NA	NA	NA
AT1G01480	ACS2	protein_coding	1.25541	1.25541	1.25541	0.613788	0.711924	0.614398	0.0990875	0.290975	0.0437751	0.15329	0.132163	0.247112	1.35333	1.60621	1.91333	1.59956	1.63077	1.28168	-0.305125	0.305815	0.0273235	NA	-0.0608001	0.975674
AT1G01490	NA	protein_coding	49.9505	49.9505	49.9505	50.0003	47.2677	49.1003	11.9623	12.324	11.3882	12.4589	13.4085	12.6893	57.5828	61.6065	68.7457	66.996	70.1916	64.9167	-0.0730344	0.718992	0.101616	0.849542	0.104051	0.833932
AT1G01500	NA	protein_coding	3.41308	3.41308	3.41308	3.79249	3.50233	2.74415	5.05102	5.64536	4.93895	7.04303	5.92862	5.67687	3.81067	3.65091	4.61346	4.21558	4.39009	3.69567	-0.116818	0.787039	0.192067	0.666748	0.0267639	0.99049
AT1G01510	AN	protein_coding	25.1292	25.1292	25.1292	24.2717	23.9943	22.7295	18.0807	20.4774	18.0733	19.0148	19.4878	18.9929	22.984	19.8741	20.9495	23.8567	20.1268	22.4064	-0.0699387	0.749751	0.0322931	0.954246	0.0554909	0.957904
AT1G01520	RVE3	protein_coding	12.2354	12.2354	12.2354	24.2411	21.7412	24.0085	3.30257	3.70901	4.32674	4.58061	3.24045	3.57849	12.4431	8.23144	8.58658	12.7561	11.319	17.6765	0.397419	0.0603156	0.0163251	0.987417	0.360104	0.350819
AT1G01530	AGL28	protein_coding	0	0	0	0	0	0	0.261686	0.279437	0.115608	0	0.116346	0	0	0.139079	0.180465	0	0	0.102572	NA	NA	-0.0733707	NA	-0.037401	NA
AT1G01540	NA	protein_coding	52.3972	52.3972	52.3972	54.489	54.9386	54.4675	34.6283	38.5357	35.4043	37.1321	33.3429	35.111	49.7402	50.2957	42.3027	45.9262	45.2096	43.4339	0.096459	0.507989	-0.0206335	0.970124	-0.0691581	0.934752
AT1G01550	BPS1	protein_coding	88.8552	88.8552	88.8552	92.833	92.8509	89.0016	25.056	30.5972	21.1349	25.7373	26.5451	31.3535	101.387	102.709	107.506	112.28	110.43	112.163	-0.00380758	0.986184	0.119285	0.777163	0.103495	0.800821
AT1G01560	MPK11	protein_coding	0.466574	0.466574	0.466574	0	0.118119	0.0509689	0.0575403	0.0307218	0.101681	0.0712127	0.10233	0.0573993	1.01042	1.6208	4.1004	0.568695	0.854149	0.766829	-0.162817	NA	0.0138553	NA	-0.602677	0.0316305
AT1G01570	NA	protein_coding	2.98427	2.98427	2.98427	3.2389	3.04544	2.78999	0.890133	1.13331	1.14948	1.10164	1.09593	1.67345	3.33993	2.54737	2.54987	4.6018	3.09345	4.02578	-0.192465	0.59724	0.116266	0.864577	0.313782	0.506894
AT1G01580	FRO2	protein_coding	78.8651	78.8651	78.8651	59.9395	85.2146	77.3521	1.06195	0.806877	0.433063	0.42967	0.581102	0.427814	64.8165	56.1795	44.0161	60.4984	64.0577	47.3242	-0.317713	0.169527	-0.219308	0.615811	0.0463721	0.977402
AT1G01590	FRO1	protein_coding	0.0471537	0.0471537	0.0471537	0.104791	0.0636668	0.0412089	0	0	0	0	0	0.023204	0.151284	0.0741757	0.0213885	0.0306531	0.150128	0.14588	-0.0912597	NA	0.0106385	NA	0.0373697	NA
AT1G01600	CYP86A4	protein_coding	3.41194	3.41194	3.41194	4.09863	3.33059	3.5862	0.636854	0.558616	0.562701	0.478537	0.323595	0.499159	4.08277	3.77154	3.55535	4.22617	4.02222	4.38626	-0.106866	0.787039	-0.113875	0.852861	0.119844	0.898472
AT1G01610	GPAT4	protein_coding	24.4489	24.4489	24.4489	25.3756	25.9734	23.4797	23.9093	24.9651	22.3433	23.7511	23.0515	20.995	21.1011	19.4975	14.9651	16.1379	22.0348	19.7406	0.140258	0.457419	-0.0475892	0.932525	0.0482821	0.976453
AT1G01620	PIP1-3	protein_coding	443.601	443.601	443.601	409.378	403.091	393.805	108.775	100.008	95.5779	108.414	94.9838	125.505	411.356	393.283	330.179	432.952	368.499	385.965	-0.0559673	0.716053	0.11271	0.752467	0.0585308	0.952645
AT1G01630	NA	protein_coding	33.9066	33.9066	33.9066	31.6882	39.4004	39.4125	15.5402	17.5987	15.6097	14.4246	14.182	15.2165	46.1197	45.6865	63.6998	44.8375	54.9525	57.8345	0.0608343	0.811318	-0.114868	0.809622	0.0266424	0.987634
AT1G01640	NA	protein_coding	8.4279	8.4279	8.4279	7.24656	9.07637	9.82048	5.04838	4.43951	3.41102	3.00146	2.72863	2.76487	12.0389	10.4167	13.0613	12.1966	11.6275	10.3983	0.0373253	0.939222	-0.31527	0.377972	-0.0347364	0.985556
AT1G01650	SPPL4	protein_coding	9.38901	9.38901	9.38901	8.43604	8.49178	8.28382	8.95296	10.1046	9.8294	10.7512	9.97095	9.12998	9.02244	9.30454	12.2669	9.34504	9.09654	8.92948	-0.15153	0.528229	0.0512476	0.937086	-0.127778	0.851395
AT1G01660	PUB55	protein_coding	0.817939	0.817939	0.817939	0.324595	0.552189	0.66376	0.691697	0.430861	1.12046	0.998729	0.973843	1.23625	1.53703	1.37857	1.45754	1.21535	1.37648	1.17486	-0.179265	0.603093	0.183845	0.707551	-0.111318	0.931622
AT1G01670	PUB56	protein_coding	0.706805	0.706805	0.706805	0.706839	0.858893	0.988312	1.046	1.45204	1.10905	2.24388	1.61219	2.0521	2.08624	1.77896	3.01364	2.57303	2.25032	2.35065	0.0851122	0.843555	0.316864	0.369907	0.0409668	0.986079
AT1G01680	PUB54	protein_coding	0.103347	0.103347	0.103347	0.114836	0.209309	0.541907	0.101963	0.0544396	0	0	0.0906654	0.101713	15.0533	18.2622	59.1592	16.191	13.6879	12.7891	0.0651747	NA	0.00664438	NA	-0.28701	0.521254
AT1G01690	ATPRD3	protein_coding	7.07306	7.07306	7.07306	9.03824	7.56044	7.77817	9.59515	8.84885	10.2763	10.7955	11.0658	9.77467	5.86225	6.98488	7.78006	7.62495	7.5064	7.24841	0.184306	0.503213	0.124766	0.807798	0.101996	0.915302
AT1G01695	NA	protein_coding	0.306391	0.306391	0.306391	0.340451	0.413688	0.401644	1.20914	0.968373	1.80285	1.40292	1.34396	1.24387	0.147449	0.361478	0.451671	0.796697	0.780389	0.473942	0.0686149	NA	0.0121102	0.990225	0.264513	0.565322
AT1G01700	ROPGEF2	protein_coding	1.23124	1.23124	1.23124	1.44411	1.75477	1.3749	0.472399	0.756666	0.417395	0.375845	0.480066	0.471241	1.4484	1.36294	1.92364	1.20058	1.568	1.58712	0.0760559	0.878676	-0.0694213	NA	-0.0606324	0.976453
AT1G01710	NA	protein_coding	15.6879	15.6879	15.6879	14.2745	14.6165	15.9134	18.1626	21.7136	16.8851	18.0804	21.7677	19.0043	17.0511	15.3608	17.9168	14.7249	16.3602	14.9501	-0.0337695	0.908489	0.0574709	0.918382	-0.10758	0.85877
AT1G01720	NAC002	protein_coding	45.3181	45.3181	45.3181	31.9145	38.0125	38.6775	72.7487	77.1247	53.6422	72.9624	85.2982	88.0466	41.3329	37.0349	44.0335	49.0175	40.3898	53.1029	-0.164844	0.34123	0.254597	0.230624	0.197918	0.600608
AT1G01725	NA	protein_coding	16.7318	16.7318	16.7318	18.8364	19.7673	17.3159	11.0775	10.9011	12.2825	15.8601	12.9403	15.0588	28.6768	28.6289	47.7331	42.219	31.5418	35.0764	0.113076	0.771307	0.250634	0.525943	0.0493501	0.978167
AT1G01730	NA	protein_coding	28.056	28.056	28.056	22.6504	26.1912	26.4344	22.8144	26.2671	22.7375	24.9569	24.1324	23.3517	33.192	31.7786	43.1488	35.5503	30.3564	33.8203	-0.133138	0.579862	0.0220859	0.973723	-0.0909398	0.917076
AT1G01740	NA	protein_coding	4.25389	4.25389	4.25389	5.05503	5.30485	4.64698	12.0661	13.8182	12.5153	12.4804	12.0768	12.6761	4.43554	5.0497	6.32455	5.10815	6.73415	5.71194	0.167097	0.622357	-0.0247462	0.970445	0.121325	0.900002
AT1G01750	ADF10	protein_coding	11.6719	11.6719	11.6719	4.03494	7.26684	6.9136	0.255901	0.13663	0	0.0791766	0.341322	0.0638185	21.0536	20.3327	24.3537	22.594	15.0296	19.2584	-0.74401	0.000173156	0.010056	NA	-0.159513	0.813466
AT1G01760	NA	protein_coding	6.99327	6.99327	6.99327	5.74355	5.4909	4.65013	2.84982	4.72488	2.31921	2.32038	2.93419	3.66577	5.21894	5.10184	6.17177	5.18847	6.19553	6.05549	-0.128824	0.740956	-0.0772863	0.927327	0.0660934	0.964084
AT1G01770	NA	protein_coding	12.9624	12.9624	12.9624	10.5093	10.5467	10.4426	50.6549	54.0689	40.3401	41.966	48.7467	51.258	9.78048	9.63075	9.36525	9.05771	9.14115	9.53562	-0.233464	0.186701	-0.0117221	0.985508	-0.0407264	0.977247
AT1G01780	PLIM2B	protein_coding	13.2761	13.2761	13.2761	10.5034	9.8948	9.83878	23.1577	24.5048	16.4801	20.8143	25.9029	25.1392	14.1752	11.5837	14.5489	10.9088	10.8884	11.911	-0.337332	0.125227	0.142355	0.75573	-0.201259	0.704852
AT1G01790	KEA1	protein_coding	46.4314	46.4314	46.4314	49.3151	50.0979	55.8502	7.71072	8.20678	7.41603	7.6969	7.35096	7.84314	38.3268	37.9708	27.1397	34.3979	36.8265	36.4464	0.0661764	0.66916	-0.00881321	0.989129	0.0476495	0.973775
AT1G01800	NA	protein_coding	63.8527	63.8527	63.8527	52.9861	63.2193	61.5971	55.3802	50.2855	58.3541	55.1198	43.7461	52.2498	72.0942	77.8217	107.571	77.1716	76.4594	75.2373	-0.0740806	0.713622	-0.0867412	0.855822	-0.136339	0.80586
AT1G01810	NA	protein_coding	0.624289	0.624289	0.624289	0.346844	0.316092	0.545582	11.0866	14.3051	8.43523	10.8624	10.6798	13.7475	0.500728	0.654696	1.06189	1.62332	0.596283	1.08639	-0.0511312	NA	0.0498084	0.954098	0.128808	NA
AT1G01820	PEX11C	protein_coding	38.4456	38.4456	38.4456	36.3749	38.9961	39.5865	71.0727	68.8258	64.5394	76.5733	75.3868	76.8458	44.2089	45.0585	46.7474	42.6847	40.7808	43.4247	-0.0258475	0.930308	0.16311	0.481086	-0.0845147	0.897668
AT1G01830	NA	protein_coding	6.6434	6.6434	6.6434	7.2501	7.92875	8.05215	4.05748	3.70781	2.3096	2.29352	2.63656	3.61943	7.28232	7.5683	8.233	6.63222	7.73028	8.86949	0.250596	0.215406	-0.136406	0.828978	0.0123116	0.993524
AT1G01840	NA	protein_coding	1.69857	1.69857	1.69857	1.48295	2.21149	1.80251	0.718204	1.78949	1.48068	1.33329	1.59657	2.08963	2.10196	2.03577	2.47646	1.81401	1.85414	1.97058	0.039995	0.941092	0.0960639	0.890844	-0.106262	0.93725
AT1G01860	PFC1	protein_coding	12.928	12.928	12.928	12.6413	13.8146	14.3324	6.9969	9.72856	8.17855	7.26132	7.58265	7.23422	15.2161	16.3854	15.682	15.9917	16.5581	13.427	-0.00913577	0.982391	-0.125954	0.824373	-0.0272945	0.98706
AT1G01870	NA	tRNA	0	0	0	0	0	0	0	0	1.19092	0	0	0.672279	0	0	0	0	0	0	NA	NA	-0.00530477	NA	NA	NA
AT1G01880	GEN1	protein_coding	0.949335	0.949335	0.949335	1.27695	1.65283	1.26631	2.95773	3.31629	2.87468	2.50136	2.76152	2.60626	1.85952	1.57196	1.4958	1.39666	1.36807	2.0095	0.0301766	0.959626	-0.13696	0.826557	-0.0250848	0.991798
AT1G01890	NA	tRNA	0	0	0	0	0	0	0	0	0	0	0	0	0	0	0	0	0	0	NA	NA	NA	NA	NA	NA
AT1G01900	SBTI1.1	protein_coding	2.3919	2.3919	2.3919	3.01818	3.12006	2.76351	4.31973	5.18935	3.64006	3.56411	3.27206	3.7306	2.96553	2.48715	2.22505	3.39969	2.47821	2.97875	0.197057	0.552355	-0.221168	0.566222	0.151249	0.868302
AT1G01910	NA	protein_coding	30.6815	30.6815	30.6815	34.2956	30.5548	32.304	34.1219	38.5894	39.9327	38.2079	39.6524	39.081	32.3292	31.8241	37.6004	34.8542	36.8596	36.9394	0.0524409	0.828579	0.0606625	0.901014	0.0935847	0.873896
AT1G01920	NA	protein_coding	12.8122	12.8122	12.8122	10.5919	13.2856	13.929	31.9553	30.2085	27.4304	29.098	26.7961	33.4658	12.0686	12.3345	12.948	12.26	11.9764	13.2388	0.00490944	0.989564	0.0133154	0.983188	0.00981973	0.993958
AT1G01930	NA	protein_coding	11.3749	11.3749	11.3749	10.1448	11.0809	10.682	23.5771	26.3854	25.3549	24.1232	24.5976	24.4768	11.2044	12.923	14.9582	12.2917	11.6271	10.1868	-0.0555241	0.863653	-0.0234573	0.967627	-0.159113	0.76196
AT1G01940	CYP18-1	protein_coding	18.5639	18.5639	18.5639	23.4883	23.8757	29.368	872.711	748.184	847.285	944.821	921.52	831.098	28.6925	25.3654	31.9607	30.3015	32.0109	30.0781	0.270823	0.190947	0.125843	0.701412	0.0964989	0.903452
AT1G01950	ARK2	protein_coding	12.6864	12.6864	12.6864	12.1761	11.9111	13.4811	8.39791	9.39706	7.47695	8.30275	8.46883	8.7304	12.1792	11.218	10.8876	11.5331	11.7331	11.048	-0.0230845	0.941164	0.0240407	0.970445	0.00652753	0.99459
AT1G01960	BIG3	protein_coding	22.1058	22.1058	22.1058	21.4575	21.2704	21.6504	22.0782	25.9755	21.5484	23.4351	26.3989	17.8086	14.8482	13.9609	10.2822	8.53011	11.9381	12.3527	-0.0674869	0.698107	-0.0161756	0.98247	-0.201485	0.713563
AT1G01970	NA	protein_coding	22.4378	22.4378	22.4378	25.1337	30.2138	28.2242	13.1271	15.3557	13.813	13.3294	12.9991	16.577	24.6426	29.8414	30.5875	31.531	34.082	29.7029	0.297132	0.0249666	0.0316698	0.96261	0.153767	0.718088
AT1G01980	NA	protein_coding	0	0	0	0	0	0	0	0	0	0	0.0478622	0.026847	0.140029	0.0286071	0	0	0.0347397	0	-0.0192927	NA	0.0225721	NA	-0.0500398	NA
AT1G01990	NA	protein_coding	21.0315	21.0315	21.0315	21.5791	22.5571	17.7871	68.7753	70.3583	71.1171	85.3244	73.9517	68.8572	19.2632	16.9421	20.7335	19.2399	17.766	17.3814	-0.00729138	0.98447	0.118657	0.747772	-0.0490247	0.971224
AT1G02000	GAE2	protein_coding	6.32763	6.32763	6.32763	5.59994	5.97292	5.48094	10.8283	13.3622	8.64004	13.2303	11.5444	11.904	5.74895	6.1954	4.85132	4.95062	4.74231	5.32705	-0.0363588	0.937313	0.140848	0.757537	-0.120186	0.900652
AT1G02010	SEC1A	protein_coding	5.55408	5.55408	5.55408	5.45074	6.37697	6.44818	3.63977	3.75855	2.96859	3.4651	3.66329	3.39146	5.46282	5.71831	4.98339	5.13906	5.60179	5.54988	0.00266867	0.995271	0.024739	0.976298	0.0141633	0.993245
AT1G02020	NA	protein_coding	5.59994	5.59994	5.59994	6.03246	5.28117	5.04336	8.18192	10.1556	7.26652	10.9612	11.5506	10.7913	3.78527	3.98984	3.10238	1.83406	3.32083	2.84334	-0.042418	0.9221	0.323026	0.121796	-0.298284	0.531302
AT1G02030	ZAT1	protein_coding	0.0514604	0.0514604	0.0514604	0.285905	0.312667	0.17989	0	0.216859	0.0897186	0.094252	0	0.0506464	0.594363	0.539668	0.303445	0.301074	0.327679	0.716415	0.0283478	NA	-0.0482968	NA	-0.0289622	0.989972
AT1G02040	NA	protein_coding	0.102287	0.102287	0.102287	0	0	0.178783	0	0.215525	0	0.124896	0.0897355	0.0503348	0.0656339	0.107269	0.0463965	0	0.0651324	0	0.0104398	NA	0.00472354	NA	-0.0384926	NA
AT1G02050	PKSA	protein_coding	7.6774	7.6774	7.6774	7.2639	7.80016	7.6395	14.9991	16.0165	12.4575	12.8085	12.3369	13.6905	6.292	5.02212	5.10291	5.48496	5.95351	7.70164	-0.0665799	0.869967	-0.118594	0.808412	0.163869	0.841011
AT1G02060	NA	protein_coding	8.475	8.475	8.475	5.65028	6.24722	5.80511	10.0789	10.0628	9.02519	10.6559	8.43975	8.74673	4.7326	4.73215	4.67535	4.07987	4.43391	3.89745	-0.172756	0.556707	-0.0373559	0.956559	-0.142827	0.851993
AT1G02065	SPL8	protein_coding	0.497159	0.497159	0.497159	0.994367	0.839079	0.825512	0.147149	0.0785656	0.0866773	0.0303524	0	0.0978592	0.701818	0.495306	0.405912	0.355505	0.284914	0.307613	0.214354	0.532522	-0.0567682	NA	-0.223204	0.731292
AT1G02070	NA	protein_coding	0.165116	0.165116	0.165116	0	0.334409	0.288598	0.325808	0.434886	0.143936	0.100806	0	0.243757	0.211897	0.259738	0.374475	0.107336	0.210279	0.255411	-0.0284091	NA	-0.0558811	NA	-0.0431556	NA
AT1G02074	NA	protein_coding	0	0	0	1.50771	0	0	0	0	0	0	0	0	0	0.355741	0.307732	0	0.864002	0.524721	0.031731	NA	NA	NA	0.0265116	NA
AT1G02080	NA	protein_coding	16.9117	16.9117	16.9117	17.0487	15.4393	15.943	20.4825	27.4892	21.9469	27.1037	29.8116	20.9382	11.9849	10.7062	7.85632	7.58335	10.1727	9.15495	-0.14863	0.334331	0.149783	0.691767	-0.148592	0.835748
AT1G02090	CSN7	protein_coding	23.1441	23.1441	23.1441	21.3083	21.8338	22.0125	337.113	318.879	344.396	359.816	344.062	349.865	27.3099	27.9909	34.9568	28.879	27.5988	30.3143	-0.00186937	0.995334	0.0812111	0.822876	-0.0416984	0.973274
AT1G02100	NA	protein_coding	33.9152	33.9152	33.9152	29.3452	32.139	29.4572	73.0926	64.542	66.763	70.6881	66.0916	66.0052	39.1985	42.2724	49.9652	40.48	39.2088	37.4113	-0.142912	0.414179	0.00476342	0.994604	-0.141121	0.742288
AT1G02110	NA	protein_coding	12.3693	12.3693	12.3693	11.9245	12.5403	12.4671	15.2226	16.1871	12.9617	14.1824	15.7289	14.1248	9.23668	8.06781	6.21662	6.13571	5.90034	6.03338	-0.0457012	0.87852	0.00322619	0.997025	-0.294198	0.43932
AT1G02120	VAD1	protein_coding	36.1737	36.1737	36.1737	34.3004	35.9831	35.7634	28.9599	33.0002	27.9662	28.6236	31.6018	32.6182	39.1285	41.353	44.1367	39.4111	37.5749	36.3788	-0.0592545	0.760108	0.0548273	0.911614	-0.117958	0.778457
AT1G02130	RABD2A	protein_coding	40.4391	40.4391	40.4391	41.8954	40.0273	41.1455	50.9798	53.4604	51.4301	57.3088	59.9848	58.6417	45.566	48.1452	51.0851	47.8773	43.8496	44.7241	-0.0472924	0.856112	0.171016	0.47023	-0.0703755	0.924722
AT1G02136	NA	pseudogene	0	0	0	0	0	0	0	0.273616	0	0	0.455688	0	0	0	0	0	0	0	NA	NA	0.00364246	NA	NA	NA
AT1G02140	MEE63	protein_coding	122.09	122.09	122.09	132.839	135.942	127.016	443.211	421.278	508.888	542.242	487.615	486.763	135.241	134.632	159.394	181.94	163.574	155.447	0.0885049	0.565631	0.137189	0.666748	0.211265	0.410446
AT1G02145	ALG12	protein_coding	16.8338	16.8338	16.8338	17.6124	17.9254	15.3687	8.78925	12.2194	10.5898	13.6324	14.3621	13.4078	17.8913	18.0784	19.4696	19.8931	18.3808	15.9726	-0.101654	0.693971	0.325858	0.128239	-0.0196143	0.99049
AT1G02150	NA	protein_coding	77.33	77.33	77.33	78.2679	84.988	85.0577	97.106	88.0704	87.9387	84.4765	78.3764	82.1965	63.4235	61.4384	52.9813	52.9512	61.2765	55.7707	0.149413	0.170671	-0.127534	0.646164	-0.0554374	0.956498
AT1G02160	NA	protein_coding	30.4291	30.4291	30.4291	27.9485	28.261	29.5134	22.5594	23.5338	27.5992	24.6984	23.609	23.2832	32.5044	40.4885	50.981	40.4766	39.2001	31.697	0.000455426	0.999627	-0.0193261	0.981079	-0.115379	0.895617
AT1G02170	AMC1	protein_coding	18.886	18.886	18.886	14.4327	14.413	14.3522	19.0749	22.9247	16.7237	21.1007	18.4676	20.5709	17.6268	16.4397	19.7064	11.9375	12.6438	15.0111	-0.278209	0.124184	0.0433032	0.946983	-0.36845	0.119551
AT1G02180	NA	protein_coding	5.10601	5.10601	5.10601	5.79434	5.57397	6.26617	3.85858	1.94571	2.46228	1.65814	1.71553	2.1384	6.48295	5.63953	5.86401	5.7204	6.77931	4.36925	0.0588567	0.906831	-0.213973	0.655356	-0.0538223	0.977983
AT1G02190	NA	protein_coding	0.0917903	0.0917903	0.0917903	0.101994	0.0619675	0.200545	0.316961	0.338462	0.280056	0.588414	0.885792	0.5872	0.0883475	0.0721959	0.0832704	0.0298349	0.0876725	0	0.0418884	NA	0.309578	0.303004	-0.063563	NA
AT1G02205	CER1	protein_coding	5.42012	5.42012	5.42012	10.0995	8.78187	9.76505	3.2085	3.00886	2.76222	4.02179	3.91374	5.70369	6.63473	5.02826	3.59321	5.09543	5.78758	7.90043	0.292842	0.16177	0.442836	0.0540508	0.203582	0.773229
AT1G02210	NA	protein_coding	0	0	0	0	0	0	0	0	0	0	0	0	0	0	0	0	0	0	NA	NA	NA	NA	NA	NA
AT1G02220	NAC003	protein_coding	10.6143	10.6143	10.6143	9.82853	11.8433	11.5951	77.8861	78.4325	63.2914	61.6518	57.8754	63.0412	18.304	20.9485	30.2246	19.1187	17.5071	19.5543	-0.0514206	0.893293	-0.222642	0.236801	-0.239383	0.559017
AT1G02228	NA	transposable_element	0	0	0	0	0	0	0	0	0	0	0	0	0	0	0	0	0	0	NA	NA	NA	NA	NA	NA
AT1G02230	NAC004	protein_coding	2.02966	2.02966	2.02966	0.615079	1.05881	0.967512	26.3961	27.8951	29.1936	21.6286	19.8294	22.2001	2.54551	4.25704	7.15584	4.55798	3.93596	3.49636	-0.444299	0.0731266	-0.317329	0.0942249	-0.113952	0.929441
AT1G02250	NAC005	protein_coding	0	0	0	0.10176	0.12365	0.0800337	0.36141	1.15778	0.957987	0.223643	0.723075	0.630918	0.117526	0.19208	0.124619	0.178598	0.174943	0.21249	0.0592136	NA	-0.130922	NA	0.0366905	NA
AT1G02260	NA	protein_coding	9.38746	9.38746	9.38746	11.1023	9.78855	9.34112	9.30753	9.71858	8.26431	9.22098	7.99089	9.90218	10.4965	9.82033	10.6452	11.7518	11.9551	11.5737	0.0431905	0.904891	0.0102281	0.98888	0.172006	0.686399
AT1G02270	NA	protein_coding	11.6402	11.6402	11.6402	10.5764	12.9335	10.3316	18.0638	21.5247	20.5056	19.6911	18.7749	21.9576	15.8718	16.3398	21.8346	18.405	16.5613	16.2708	-0.0177424	0.9683	0.0205556	0.973723	-0.0562977	0.961936
AT1G02280	TOC33	protein_coding	127.593	127.593	127.593	145.364	143.831	146.622	147.758	124.176	143.884	127.167	123.488	137.698	106.128	122.94	109.508	94.2096	117.272	92.9681	0.140781	0.167337	-0.0764875	0.863504	-0.130997	0.805086
AT1G02290	NA	protein_coding	7.82543	7.82543	7.82543	7.91081	9.33451	9.66694	17.2407	19.9599	15.2846	18.7151	18.3243	15.7797	7.5508	7.58955	7.65954	5.54603	7.34325	7.46311	0.160383	0.5606	0.0203988	0.976379	-0.126918	0.880143
AT1G02300	NA	protein_coding	7.88413	7.88413	7.88413	4.60607	5.92615	5.18536	27.9063	27.1448	22.8149	17.4175	19.2525	24.2382	10.0136	10.527	17.6965	10.3561	11.3862	10.3097	-0.352682	0.147044	-0.277838	0.240576	-0.180989	0.793329
AT1G02305	NA	protein_coding	61.1707	61.1707	61.1707	48.0442	54.6948	50.733	76.0857	74.7128	76.2478	83.8222	77.6049	89.9908	66.3126	77.6417	93.8813	77.779	71.854	79.9847	-0.214807	0.0593951	0.14806	0.546907	-0.0343806	0.979474
AT1G02310	MAN1	protein_coding	0.645735	0.645735	0.645735	0.239173	0.0484372	0.752432	0.070787	0.113383	0.187635	0.219017	0.503552	0.247147	0.552458	1.09102	1.52958	1.30595	0.913729	2.1087	-0.259379	0.27511	0.130104	NA	0.172319	0.852498
AT1G02320	NA	protein_coding	0	0	0	0	0	0	0	0	0	0	0	0	0	0	0	0	0	1.04944	NA	NA	NA	NA	0.0302645	NA
AT1G02330	NA	protein_coding	32.4264	32.4264	32.4264	32.3652	40.7911	42.4251	35.991	36.2476	29.0065	31.134	32.6648	38.5004	31.8755	31.4356	39.0369	30.8224	34.213	35.505	0.113293	0.614179	0.0286435	0.965173	-0.0151769	0.992343
AT1G02335	GL22	protein_coding	22.1756	22.1756	22.1756	19.1798	21.2017	23.8843	2.95655	1.76798	2.29882	1.75635	1.7877	2.1235	31.1505	21.4329	28.9797	40.9091	31.2941	37.6399	-0.110517	0.701413	-0.100252	0.891962	0.353592	0.225848
AT1G02340	HFR1	protein_coding	4.45721	4.45721	4.45721	2.91856	4.62105	3.82571	1.1779	2.05441	2.22027	1.94371	2.51374	2.89837	13.1765	13.1465	23.1418	15.6775	17.1811	10.5267	-0.27153	0.367719	0.199437	0.697973	-0.123308	0.908162
AT1G02350	NA	protein_coding	8.48767	8.48767	8.48767	9.95516	11.6192	9.06595	5.11741	5.34036	4.93261	7.19702	5.5846	8.00537	13.9181	15.3296	15.8275	19.618	17.2647	15.6821	0.255638	0.438867	0.220347	0.647594	0.172796	0.811985
AT5G29075	NA	transposable_element	0	0	0	0	0	0	0.0936817	0.0800293	0.0827738	0.77681	0.83302	0.710236	0	0	0	0	0	0	NA	NA	1.60896	6.58458e-22	NA	NA
AT1G02370	NA	protein_coding	4.42489	4.42489	4.42489	5.23196	5.62979	5.55265	5.70886	6.93284	5.04415	5.99171	5.77309	7.62108	3.78571	4.3132	4.78613	5.71606	5.09333	5.00186	0.170693	0.592753	0.110927	0.850309	0.235017	0.637401
AT1G02380	NA	protein_coding	4.27034	4.27034	4.27034	3.7565	4.14417	5.20919	1.75547	1.5465	1.62862	1.8467	1.71706	2.05762	5.30897	7.79043	9.48315	6.246	8.66738	4.26611	-0.021767	0.970813	0.0933637	0.90423	-0.142549	0.895498
AT1G02390	GPAT2	protein_coding	0.167052	0.167052	0.167052	0.680616	0.601476	0.535301	1.09876	1.23196	0.922283	0.50994	0.97702	1.39749	0.571685	0.525566	0.681959	0.615372	0.425488	0.646013	0.061411	0.892249	-0.0568417	0.94689	-0.0263609	0.991084
AT1G02391	NA	protein_coding	0	0	0	0	0	0	0	0	0	0	0	0	0	0	0	0	0	0	NA	NA	NA	NA	NA	NA
AT1G02400	GA2OX6	protein_coding	4.39438	4.39438	4.39438	3.807	5.38018	5.53273	1.54315	2.04016	1.62318	1.36416	1.69888	2.12579	7.83783	10.1541	11.419	9.63511	8.48935	8.46803	0.109187	0.795234	0.00213668	0.998465	-0.109225	0.90913
AT1G02405	NA	protein_coding	0	0	0	0.210278	0.127756	0	0.373411	0.697798	0.494899	0	0.166019	0.186248	0.485716	0.396917	0.085838	0.123019	0.361504	0.292729	0.0296281	NA	-0.111973	NA	-0.0226594	NA
AT1G02410	COX11	protein_coding	20.4379	20.4379	20.4379	21.8618	24.8471	21.5668	26.5228	26.5351	26.9831	26.5603	24.5514	29.2539	27.48	29.8822	40.4668	30.7066	32.3461	29.7123	0.0439223	0.89297	0.0220826	0.972126	-0.0554652	0.961936
AT1G02420	NA	protein_coding	5.06759	5.06759	5.06759	2.853	3.92289	4.96014	5.66632	6.76253	5.06545	5.32141	5.8091	5.71893	3.0349	2.97607	3.06481	2.72326	3.35591	2.71746	-0.136573	0.732405	-0.0330571	0.968549	-0.0236806	0.991798
AT1G02430	ATARFD1B	protein_coding	1.28592	1.28592	1.28592	0.158763	0.675206	0.374599	0.422896	0.0752639	0.373656	0	0	0	1.28353	2.02283	2.52755	2.60068	2.18352	1.87862	-0.17223	NA	-0.102452	NA	0.0822584	0.95862
AT1G02440	ATARFD1A	protein_coding	0.348098	0.348098	0.348098	0.193397	0.1175	0.152106	0	0	0	0.10626	0	0	0.670084	0.912633	0.947364	0.905148	0.554137	0.269229	-0.111177	NA	0.0115117	NA	-0.0929133	NA
AT1G02450	NIMIN-1	protein_coding	0.553032	0.553032	0.553032	0	0.12445	0.161103	2.36436	2.52475	1.44628	1.23799	2.58757	3.26571	0.35486	0.67663	2.84297	0.599179	0.704297	0.85546	-0.0434288	NA	0.049099	0.952671	-0.139296	NA
AT1G02460	NA	protein_coding	1.04979	1.04979	1.04979	0.552549	0.746013	0.772581	0.59963	0.90225	0.481647	0.303591	0.290833	0.598161	1.20541	1.21681	0.977412	1.25712	1.40729	1.1538	0.00558503	0.991639	-0.175544	0.690657	0.093964	0.947411
AT1G02470	NA	protein_coding	3.2171	3.2171	3.2171	1.6597	2.17186	2.40986	2.94728	3.93401	4.60728	3.6476	5.44306	4.01431	6.04542	8.13326	12.8205	7.84249	4.75549	5.33184	-0.223208	0.527767	0.0972474	0.899655	-0.353947	0.417606
AT1G02475	NA	protein_coding	56.3599	56.3599	56.3599	67.6352	68.0524	65.0157	22.5596	29.2925	24.5184	27.1992	28.2536	37.3488	58.8956	61.3566	62.3282	50.3855	63.4358	49.6514	0.11272	0.527819	0.241817	0.38351	-0.13446	0.79733
AT1G02480	NA	tRNA	0	0	0	0	0	0	0	0	0	0	0	0	0	0	0	0	0	0	NA	NA	NA	NA	NA	NA
AT1G02490	NA	protein_coding	0	0	0	4.73576	2.87725	4.46958	0	0	0	0	0	0.419456	2.73474	4.46956	5.02629	3.87879	3.79939	6.59265	0.111558	NA	0.0106385	NA	0.0457737	NA
AT1G02500	SAM1	protein_coding	460.463	460.463	460.463	348.281	360.311	361.078	284.463	252.151	260.925	241.919	218.473	249.928	391.055	324.167	302.699	347.543	334.836	342.147	-0.341353	4.05317e-08	-0.13958	0.589782	0.00894849	0.99439
AT1G02510	TPK4	protein_coding	0	0	0	0	0	0	0.271806	0.338618	0.160106	0.11213	0.0805636	0.22595	0	0	0	0	0	0	NA	NA	-0.0629143	NA	NA	NA
AT1G02520	ABCB11	protein_coding	4.86928	4.86928	4.86928	3.49254	3.77425	3.69251	2.94851	3.25709	3.34634	3.17725	2.57662	2.04115	3.38894	3.7015	3.13186	3.2491	3.80598	4.18448	-0.275198	0.173254	-0.198067	0.654367	0.113436	0.899199
AT1G02530	ABCB12	protein_coding	0.04989	0.04989	0.04989	0.027718	0.0673613	0.109	0.270719	0.249662	0.304433	0.411192	0.525215	0.478734	0.064025	0.03924	0.0905185	0.0648636	0.0794199	0.115759	-0.0100842	NA	0.278535	0.446021	0.0600954	NA
AT1G02540	NA	protein_coding	0	0	0	0	0	0	0	0	0	0	0	0	0	0	0	0	0	0	NA	NA	NA	NA	NA	NA
AT1G02550	NA	protein_coding	0	0	0	0	0	0	0	0	0	0	0	0	0	0	0	0	0	0	NA	NA	NA	NA	NA	NA
AT1G02560	CLPP5	protein_coding	205.856	205.856	205.856	234.938	230.45	237.358	176.243	175.78	173.745	201.185	211.586	188.474	160.102	158.597	143.232	141.314	159.352	146.273	0.128821	0.218606	0.191414	0.322248	-0.0400982	0.973082
AT1G02570	NA	protein_coding	0.660465	0.660465	0.660465	0.122314	0.297252	0.192399	0.325808	0.289924	0.575744	0.201612	0	0.108336	1.05949	1.7893	1.84741	1.21648	0.771021	1.02164	-0.190934	NA	-0.127574	NA	-0.23232	0.733301
AT1G02575	NA	protein_coding	0.444232	0.444232	0.444232	0	0	0.29117	0	0	0	0	0	0	0.356309	0.815272	0.906748	0.360976	0.212152	0	-0.0951524	NA	NA	NA	-0.251103	NA
AT1G02580	MEA	protein_coding	0.34825	0.34825	0.34825	0.145111	0.235103	0.152172	0.128844	0.0458614	0.0379473	0.0531531	0	0.107107	0.223459	0.319561	0.29618	0.141491	0.194033	0.235678	-0.0102656	NA	-0.0127627	NA	-0.126463	NA
AT1G02590	NA	protein_coding	0	0	0	0	0	0	0	0	0	0	0	0	0	0	0	0	0	0	NA	NA	NA	NA	NA	NA
AT1G02600	NA	tRNA	0	0	0	0	0	0	0	0	0	0	0	0	0	0	0	0	0	0	NA	NA	NA	NA	NA	NA
AT1G02610	NA	protein_coding	16.4975	16.4975	16.4975	5.67684	6.53876	3.90671	0.525047	0.61673	0.278348	0.324903	0.653623	0.785641	17.8252	22.4914	29.2566	16.8824	12.0638	8.89058	-0.886824	4.0062e-06	0.0480208	NA	-0.619442	0.0102521
AT1G02620	NA	protein_coding	1.01617	1.01617	1.01617	0.806526	0.588015	0	0	0.152938	0.126546	0.177254	0	0.0714358	0.372594	0.380596	0	0.283106	0.277311	0.224553	-0.120771	NA	-0.00353388	NA	0.00594724	NA
AT1G02630	ETN8	protein_coding	0.123965	0.123965	0.123965	0.137746	0.209222	0.162505	0	0.0326502	0	0	0	0.0305012	0.159088	0.357509	0.168689	0.241757	0.118404	0.0958782	-0.0461834	NA	-0.000724303	NA	-0.078336	NA
AT1G02640	BXL2	protein_coding	61.1349	61.1349	61.1349	49.2757	51.7464	44.0506	4.18859	4.31008	3.09529	3.58158	2.23471	4.31128	47.4995	47.2142	30.7938	39.0643	30.0072	30.6864	-0.257767	0.0137508	-0.109383	0.87125	-0.263703	0.518683
AT1G02650	NA	protein_coding	1.55222	1.55222	1.55222	0.862387	1.17889	1.18696	1.4038	1.60124	0.676555	0.750227	1.13479	1.17758	0.913	0.881738	0.762745	0.840872	0.535379	0.650287	-0.0372881	0.94702	-0.0940971	0.898983	-0.123483	0.918923
AT1G02660	NA	protein_coding	11.9646	11.9646	11.9646	5.47925	6.73535	4.3428	5.84556	8.11471	4.96499	6.021	6.70695	7.18558	7.45645	9.07977	9.39757	5.81468	5.25753	4.40512	-0.633276	0.000377848	0.0651478	0.927063	-0.607229	0.00124266
AT1G02670	NA	protein_coding	2.00733	2.00733	2.00733	1.63206	1.91704	0.94131	5.8447	7.2212	4.65202	4.24444	6.09911	5.20398	2.042	1.30927	1.31024	1.3049	1.80817	1.47679	0.0358072	0.950416	-0.132229	0.818966	-0.00591714	0.996865
AT1G02680	TAF13	protein_coding	14.7341	14.7341	14.7341	11.3627	13.3616	15.471	13.9943	14.3644	12.4607	13.3589	14.5659	16.449	15.1692	14.8752	17.2069	13.7954	17.7139	17.6889	-0.0973286	0.78302	0.108561	0.845466	0.053062	0.972692
AT1G02681	NA	pseudogene	0	0	0	0	0.132015	0.170896	3.66565	2.36919	5.28443	5.01421	6.69057	3.56044	0	0.102537	0.0886993	0	0	0.151243	0.0259994	NA	0.170018	0.759629	-0.00601289	NA
AT1G02690	IMPA6	protein_coding	17.7355	17.7355	17.7355	20.1069	24.4323	25.4282	12.9839	12.0775	13.3095	12.7109	13.6199	14.4952	16.7569	14.9334	15.8795	18.4134	18.0037	17.9714	0.193218	0.259223	0.0909203	0.852861	0.177361	0.644847
AT1G02700	NA	protein_coding	0.774603	0.774603	0.774603	0.215178	0.653667	0.253855	6.01827	6.37551	4.30466	6.08868	5.60629	12.3882	1.30471	0.456937	1.49325	0.944144	0.55489	1.1982	-0.191179	NA	0.312119	0.381215	-0.0775992	0.957833
AT1G02710	NA	protein_coding	0	0	0	0	0	0	0	0	0.298754	0.209233	0	0	0	0.179704	0	0.222788	0	0	NA	NA	-0.00353894	NA	0.0029052	NA
AT1G02720	GATL5	protein_coding	5.76098	5.76098	5.76098	7.24687	6.31082	4.70219	6.7562	7.95886	6.96446	6.63617	5.81691	6.52569	4.77768	4.44569	3.89503	2.57912	5.05264	3.82517	0.0261403	0.958136	-0.136914	0.780733	-0.127878	0.90913
AT1G02730	CSLD5	protein_coding	23.2635	23.2635	23.2635	37.5236	35.0439	37.9473	3.24235	2.12645	2.12042	2.62253	2.99662	4.13851	15.8571	12.4018	8.27499	12.8687	13.3303	15.5909	0.47839	1.09791e-07	0.27731	0.42881	0.141024	0.873346
AT1G02740	MRG2	protein_coding	10.2074	10.2074	10.2074	9.07369	10.0047	8.85444	10.1452	11.2716	11.4027	10.4325	10.0162	12.0179	14.5549	15.7001	19.7889	15.4337	12.7586	14.152	-0.147876	0.623516	0.00267264	0.997111	-0.193706	0.685753
AT1G02750	DI19-2	protein_coding	21.7412	21.7412	21.7412	14.4062	17.6398	15.0781	32.47	34.7776	39.0349	44.1429	41.2963	45.4447	27.837	36.3965	51.7959	43.3073	34.4192	32.5505	-0.221086	0.339589	0.273115	0.175598	-0.0441112	0.979891
AT1G02760	NA	tRNA	0	0	0	0	0	0	0	0	0	0	0	0	0	0	0	0	0	0	NA	NA	NA	NA	NA	NA
AT1G02770	NA	protein_coding	0.327521	0.327521	0.327521	0.36393	0.276386	0.572458	1.9388	1.76839	1.5703	2.2995	1.86765	2.29668	1.20841	0.729882	2.00557	1.59683	2.24194	1.83652	0.113424	NA	0.150055	0.814884	0.233426	0.744131
AT1G02780	RPL19A	protein_coding	666.867	666.867	666.867	697.468	622.275	655.916	507.525	439.331	514.372	508.355	488.717	502.712	640.861	635.794	640.509	733.391	749.484	789.894	0.0123053	0.955074	0.044137	0.932184	0.234045	0.198122
AT1G02790	PGA3	protein_coding	0	0	0	0	0	0	0	0	0	0	0	0	0	0	0	0	0	0	NA	NA	NA	NA	NA	NA
AT1G02800	CEL2	protein_coding	1.46995	1.46995	1.46995	3.45517	2.13739	3.01392	1.17136	0.833876	0.394274	0.862908	0.644783	0.584243	1.66875	0.948642	0.564176	1.13932	0.936002	1.39926	0.363939	0.193281	-0.0494877	0.953374	0.0533661	0.979474
AT5G34867	NA	transposable_element	0	0	0	0	0	0	0.0971504	0.134863	0.171677	1.32258	1.08847	1.41492	0	0	0	0	0	0	NA	NA	1.45795	1.66715e-17	NA	NA
AT1G02813	NA	protein_coding	0	0	0	0.181073	0.110013	0.284826	0	0.944242	0.568218	0.198977	0	0.16038	0.104564	0.170895	0.147832	0	0.311295	0	0.0409759	NA	-0.104565	NA	-0.0147173	NA
AT1G02816	NA	protein_coding	21.1519	21.1519	21.1519	23.7229	24.2219	22.7178	20.3809	24.2105	21.7128	23.0513	23.6723	25.0003	16.8703	23.5296	23.9857	22.7455	21.3988	18.9586	0.0412301	0.905401	0.107581	0.81537	-0.0162212	0.992978
AT1G02820	NA	protein_coding	13.1352	13.1352	13.1352	11.7123	12.1518	12.3295	0.63996	1.45217	1.8377	1.48504	1.13811	1.35658	10.9256	13.945	16.2558	10.4362	10.0161	7.149	0.00429595	0.993674	0.00537632	NA	-0.399408	0.242933
AT1G02830	RPL22A	protein_coding	0	0	0	0	0	0	0	0.136808	0.226399	0.317119	0	0.255606	0.166649	0	0	0	0.165375	0.20087	-0.0192927	NA	0.0154799	NA	0.0189549	NA
AT1G02840	SR34	protein_coding	82.024	82.024	82.024	70.9116	66.7786	70.4253	133.208	131.698	126.152	126.548	140.679	147.229	74.7121	83.9195	83.719	77.9276	78.9618	75.5855	-0.183039	0.0988132	0.0906743	0.779241	-0.0486138	0.949891
AT1G02850	BGLU11	protein_coding	46.2164	46.2164	46.2164	16.8928	23.3631	24.0599	62.7779	66.1628	54.3599	40.3325	52.9124	55.2518	30.684	25.3933	49.4744	29.6484	30.6256	38.9518	-0.586387	0.00420559	-0.251065	0.228798	-0.0550203	0.973746
AT1G02860	BAH1	protein_coding	12.8854	12.8854	12.8854	10.0809	10.8736	8.73291	26.7227	26.7692	21.8346	27.4131	28.1451	28.0159	14.0473	16.0639	17.7726	14.4877	15.3632	13.576	-0.177753	0.496597	0.146679	0.643883	-0.114265	0.867165
AT1G02870	NA	protein_coding	28.9844	28.9844	28.9844	30.7605	27.8735	27.6048	28.4794	34.8359	28.7729	29.8295	33.4193	33.4162	26.493	26.6742	32.0896	28.455	28.9271	30.3778	0.0153762	0.970059	0.0693645	0.899655	0.043217	0.97403
AT1G02880	TPK1	protein_coding	9.07177	9.07177	9.07177	11.7932	12.3287	12.4362	9.3597	10.3694	8.63171	9.73755	10.0392	10.4163	10.9572	10.9749	11.1343	9.40477	10.3449	11.3729	0.167745	0.496283	0.0856986	0.879082	-0.0695815	0.94438
AT1G02890	NA	protein_coding	28.4633	28.4633	28.4633	26.8525	29.63	28.778	64.2145	70.7705	63.6825	69.9071	72.4547	62.5246	26.3346	26.8495	25.1534	25.3612	28.2702	27.7652	-0.0789006	0.596433	0.0574281	0.896679	0.0546664	0.944969
AT1G02900	RALF1	protein_coding	43.5781	43.5781	43.5781	28.9004	37.5593	35.9766	2.37913	3.08491	3.60362	2.31349	2.26664	3.64471	74.4927	78.215	93.2859	86.8895	71.8397	70.6062	-0.26173	0.160215	-0.0420307	0.962331	-0.079508	0.924722
AT1G02910	LPA1	protein_coding	39.3925	39.3925	39.3925	41.1381	45.8797	45.7335	32.0396	30.8727	29.7608	34.8036	34.5024	31.5829	32.4281	35.0977	30.855	34.56	36.626	34.579	0.143433	0.312997	0.123147	0.72089	0.097966	0.879042
AT3G28890	AtRLP43	protein_coding	0.0403113	0.0403113	0.0403113	0	0.108856	0.140916	13.9199	13.4839	11.1395	33.249	40.4925	30.5289	0.362127	0.253648	0.822817	0.0786151	0.205349	0.187067	0.0140142	NA	1.22078	5.17024e-23	-0.365989	0.268713
AT5G66400	RAB18	protein_coding	1.91789	1.91789	1.91789	2.50716	3.27499	3.54937	1.55827	1.66398	0.688418	5.09686	10.6891	9.04915	1.59259	1.89299	1.6887	2.05348	2.22695	1.48335	0.062773	0.905401	1.18046	3.04514e-11	0.0767114	0.964084
AT1G02940	GSTF5	protein_coding	0.129352	0.129352	0.129352	0.287462	0.3493	0.452175	0.382856	0.476964	0.451037	0.394856	0.113479	0.190959	0.664	1.01739	2.93363	1.00905	0.988391	1.20053	0.0321239	NA	-0.0765139	NA	-0.142708	0.878347
AT1G02950	GSTF4	protein_coding	12.1178	12.1178	12.1178	12.2732	12.6692	13.9638	1.587	1.63816	2.15006	1.76768	1.41116	2.26912	17.8217	15.7444	23.3966	26.1416	20.8266	21.2326	0.0812866	0.82633	0.0214191	0.981772	0.219384	0.64286
AT1G02952	NA	ncRNA	0.708982	0.708982	0.708982	0	0.638177	0.206533	0.233161	0.124489	0	0	0	0	0.303284	1.11527	0.535979	0.460885	0.752419	0.365564	-0.0266901	NA	-0.0258045	NA	-0.0349976	NA
AT1G02960	NA	protein_coding	15.068	15.068	15.068	16.0915	16.7033	18.7533	21.5182	20.5381	18.7572	18.5775	20.9858	20.7442	19.7886	20.1367	22.2327	16.2364	20.3094	18.0025	0.0393739	0.906524	0.0039189	0.996211	-0.158589	0.731911
AT1G02965	NA	protein_coding	0	0	0	0	0	0	0.603644	0.53716	1.42229	1.12062	0.894602	0.702525	0	0	0	0.132579	0	0	NA	NA	0.0154772	NA	0.01811	NA
AT1G02970	WEE1	protein_coding	2.41803	2.41803	2.41803	3.94068	4.96977	4.78986	7.581	8.12356	7.11987	7.67646	6.83532	6.76916	4.06852	4.31086	5.19149	5.34438	4.72175	5.6105	0.498006	0.0235569	-0.0664398	0.923237	0.166758	0.809349
AT1G02980	CUL2	protein_coding	0.0857157	0.0857157	0.0857157	0.285733	0.260399	0.412	99.8315	133.266	94.0358	110.156	107.081	93.5552	0.275002	0.359562	0.272159	0.195023	0.382062	0.232032	0.169174	NA	-0.0429937	0.941228	-0.0400013	0.98382
AT1G02990	NA	protein_coding	6.38777	6.38777	6.38777	4.92352	6.40782	5.52347	6.52409	7.96188	5.94091	6.35783	8.16909	6.49703	5.15235	4.51704	4.24412	3.17284	4.2823	3.77494	-0.154642	0.481842	0.0440093	0.948997	-0.246965	0.539799
AT1G03000	PEX6	protein_coding	11.1633	11.1633	11.1633	10.617	9.90368	10.6556	12.696	14.0317	12.1712	12.0399	12.1924	12.4591	8.77324	8.13085	7.42756	7.52879	8.31699	7.76316	-0.0852324	0.729435	-0.0607697	0.903394	-0.0324078	0.983759
AT1G03010	NA	protein_coding	0.90275	0.90275	0.90275	0.897515	1.12266	0.581322	0.281259	0.375423	0.372766	0.435113	0.250097	0.350713	0.975596	1.76887	2.02584	1.91498	1.24043	1.43317	-0.174777	0.657776	0.00745491	NA	-0.0269044	0.991357
AT1G03020	GRXS1	protein_coding	2.25926	2.25926	2.25926	2.51041	1.08944	3.66679	3.18427	4.25034	5.34566	3.94089	3.6809	4.28823	1.65678	1.69236	1.90316	1.25886	0.82206	2.24662	-0.0109193	NA	-0.0270833	0.974517	-0.0598327	NA
AT1G03022	NA	protein_coding	0	0	0	0	0	0	0	0	0	0	0	0	0	0	0	0	0	0	NA	NA	NA	NA	NA	NA
AT1G03030	NA	protein_coding	21.7998	21.7998	21.7998	19.5268	23.0766	22.2914	16.2405	18.6702	17.4521	15.7083	14.8964	20.1414	24.9311	24.9611	32.1533	28.921	23.8436	26.2084	0.00739569	0.982979	-0.0220978	0.974517	-0.0386575	0.978326
AT1G03040	BHLH7	protein_coding	29.1108	29.1108	29.1108	28.6936	34.265	32.0852	39.6684	41.5294	38.4531	41.9015	40.2007	44.4923	36.3916	32.54	35.4499	34.5974	35.0668	37.4545	0.0780389	0.725077	0.0892624	0.81373	0.0392501	0.973843
AT1G03050	NA	protein_coding	0	0	0	0	0	0.0439963	0.0993376	0.0530381	0	0.153677	0.0883313	0.222962	0	0.0263977	0.0456705	0.0327265	0.0641132	0.0389369	0.0148455	NA	0.106029	NA	0.0332121	NA
AT1G03055	D27	protein_coding	6.79133	6.79133	6.79133	6.20243	9.54646	7.39857	1.00964	1.47017	0.892081	0.965556	0.816158	1.73965	5.13377	6.58551	4.59962	6.47103	6.10161	5.46845	0.212853	0.499811	0.0254404	0.9762	0.106299	0.928958
AT1G03060	SPI	protein_coding	5.99051	5.99051	5.99051	5.9016	5.31879	5.25068	3.2119	4.46615	3.67622	3.40415	3.73838	2.66569	3.75897	3.70091	2.32506	1.63455	2.59544	2.40873	-0.168458	0.26078	-0.158056	0.69681	-0.411581	0.196591
AT1G03070	NA	protein_coding	1.10199	1.10199	1.10199	0.91837	0.92994	1.28408	29.6269	34.9261	25.1366	26.2385	39.6373	42.0719	1.76776	0.866749	1.16632	3.34305	2.39749	2.98308	0.0522552	0.912602	0.222343	0.496786	0.587154	0.0481234
AT1G03080	NET1D	protein_coding	15.4394	15.4394	15.4394	13.1566	15.6229	17.0484	13.8088	14.9561	12.2009	12.5892	12.9499	10.4296	12.7741	12.6997	9.70821	7.40315	10.2851	10.4889	-0.0754722	0.705384	-0.146675	0.658205	-0.260328	0.493347
AT1G03090	MCCA	protein_coding	67.5073	67.5073	67.5073	40.7377	49.2169	42.1737	12.0821	12.9219	11.2758	10.4204	11.1463	9.5102	28.2886	42.3207	31.5927	22.1909	24.7096	19.9791	-0.36302	0.00280188	-0.17879	0.565283	-0.505883	0.0119347
AT1G03100	NA	protein_coding	1.49883	1.49883	1.49883	1.70816	1.42698	1.04118	1.78209	2.79373	2.04361	2.04129	2.96698	2.60984	1.20835	1.30987	1.23769	0.774477	1.24806	1.24841	-0.101613	0.825685	0.124513	0.848896	-0.11352	0.929441
AT1G03103	NA	protein_coding	0	0	0	0	0	0.136182	0	0	0	0	0	0	0.0999891	0	0	0	0	0	0.0148455	NA	NA	NA	-0.0166228	NA
AT1G03106	NA	protein_coding	0.106892	0.106892	0.106892	0.593873	0.216488	0	0.210919	0	0.279541	0.130518	0.18755	0.105201	0.0685885	0.0560492	0.242426	0.277947	0.204193	0	0.0778581	NA	-0.00701305	NA	0.0254727	NA
AT1G03110	TRM82	protein_coding	14.4749	14.4749	14.4749	12.8955	13.9477	13.9874	10.8208	12.2266	12.6181	12.9248	13.2581	14.8422	15.0572	15.9155	19.0029	18.6949	18.1904	18.1985	-0.0429915	0.902633	0.180171	0.601683	0.130769	0.811985
AT1G03120	ATRAB28	protein_coding	0.726631	0.726631	0.726631	1.21111	1.34901	0.793777	0.537672	0.478454	0.475067	0.22181	0	0.893923	0.932503	0.190506	0.411991	0.472359	0.694034	1.12399	0.0144814	NA	-0.0236544	NA	0.0850022	NA
AT1G03130	PSAD2	protein_coding	491.16	491.16	491.16	509.111	479.898	486.495	29.5623	25.8548	26.4126	19.7268	20.1075	23.5479	373.986	409.967	339.731	376.922	447.163	380.914	0.0552542	0.744178	-0.286426	0.22052	0.0919982	0.896109
AT1G03140	NA	protein_coding	47.688	47.688	47.688	38.782	42.5055	42.0382	77.1195	70.7009	71.8754	77.9756	67.908	71.0468	48.3828	51.9315	67.1809	47.4441	50.9617	47.1998	-0.150773	0.308228	-0.000995044	0.998612	-0.168822	0.671887
AT1G03150	NA	protein_coding	28.0533	28.0533	28.0533	26.6974	31.2625	32.1412	42.6418	44.191	43.5272	46.8738	42.1564	52.9734	32.9009	34.0649	37.8088	43.0172	32.735	36.335	-0.047326	0.89255	0.123403	0.749551	0.0906481	0.917716
AT1G03160	FZL	protein_coding	13.3628	13.3628	13.3628	15.788	16.6949	16.2015	7.17595	7.60926	5.92755	7.41464	7.38994	6.24276	9.269	10.0401	9.11484	8.97257	11.5893	10.152	0.164628	0.339041	0.0307587	0.966199	0.100677	0.897839
AT1G03170	FAF2	protein_coding	0.0947105	0.0947105	0.0947105	0.526195	0.255756	0.41385	2.2426	2.04549	1.73379	2.13942	2.40956	1.86425	0.546949	0.446956	0.472557	0.492545	0.361847	0.805768	0.0586993	NA	0.0447783	0.961365	0.0398803	NA
AT1G03180	NA	protein_coding	2.129	2.129	2.129	3.47457	4.31185	2.67459	22.9083	25.6188	25.2286	26.9299	26.1484	24.129	3.84214	3.27927	4.64739	4.84396	4.99899	4.37384	0.190317	0.611091	0.0701224	0.891962	0.206219	0.749967
AT1G03190	UVH6	protein_coding	5.18266	5.18266	5.18266	5.67881	5.05383	5.88174	11.6823	13.8398	10.8868	12.6783	13.7979	13.8498	4.52639	4.98217	4.76691	4.39851	4.30847	5.03834	0.137672	0.644373	0.140026	0.678486	-0.0409692	0.979839
AT1G03200	NA	protein_coding	3.62655	3.62655	3.62655	5.03712	4.28449	5.15017	6.03781	8.23832	6.5203	8.30275	11.3342	6.80377	6.3993	6.18018	6.37425	7.51453	6.92772	4.73322	0.054464	0.918378	0.172152	0.765398	0.0182408	0.993245
AT1G03210	NA	protein_coding	25.3669	25.3669	25.3669	21.6228	22.7553	20.1442	13.4849	12.3861	12.7225	11.4561	11.8892	13.3948	32.108	36.6847	55.5344	32.905	34.9605	34.3116	-0.300248	0.0848669	-0.0364153	0.96261	-0.217451	0.646457
AT3G33494	NA	protein_coding	0	0	0	0	0	0	1.97777	1.75994	1.89311	11.2187	9.52594	7.80948	0	0	0	0	0	0	NA	NA	1.10767	6.37615e-10	NA	NA
AT5G56080	NAS2	protein_coding	63.587	63.587	63.587	72.8421	105.361	95.4832	2.35001	2.83674	1.44444	8.72521	8.99452	7.18564	91.5041	91.0663	82.7224	121.853	117.446	103.406	0.216102	0.217077	1.07657	1.32186e-09	0.334115	0.082043
AT1G03240	NA	protein_coding	0.210846	0.210846	0.210846	1.63999	0.284684	0.921319	0.208021	0.888528	0.5514	0.643624	0.554918	0.622534	0.811751	1.21614	0.669464	1.23357	0.537033	1.14152	0.154629	NA	0.0104093	NA	0.0208834	NA
AT1G03250	NA	protein_coding	20.5131	20.5131	20.5131	19.4578	20.9977	21.5706	20.485	20.1176	18.9721	19.9562	18.8737	23.1841	26.0039	29.8197	33.2088	31.0062	32.0176	32.5691	-0.0242462	0.946806	0.0668966	0.907118	0.0984638	0.88372
AT1G03260	NA	protein_coding	8.83495	8.83495	8.83495	9.40112	9.90707	9.94581	10.5633	12.9758	10.9651	11.6106	13.8595	13.227	9.84878	10.129	9.40732	8.22558	9.29678	9.96025	0.0462544	0.909643	0.139842	0.756785	-0.0745541	0.944592
AT1G03270	CBSDUF4	protein_coding	3.59029	3.59029	3.59029	2.88123	3.36638	3.42817	2.09907	1.89123	2.26037	1.66424	1.39987	2.15936	2.77303	3.03304	3.01578	3.88987	3.72558	3.75385	0.0387036	0.943581	-0.108694	0.883848	0.264259	0.614312
AT1G03280	NA	protein_coding	20.3028	20.3028	20.3028	19.8199	20.8252	21.09	27.5358	29.0444	26.7992	27.5448	29.5476	28.1654	21.4769	22.0619	22.4636	18.3478	21.8807	19.2328	0.0282523	0.923136	0.0424895	0.934794	-0.127818	0.80586
AT1G03290	NA	protein_coding	12.1367	12.1367	12.1367	10.6574	12.1214	10.8847	15.8758	16.3062	16.4444	16.3179	17.1076	17.7382	16.1003	19.2825	24.8451	21.2755	18.785	18.5979	-0.153754	0.487276	0.0786023	0.865017	-0.0214428	0.99049
AT1G03300	ATDUF1	protein_coding	4.31025	4.31025	4.31025	5.6702	6.92341	7.0141	2.3462	2.53145	1.77071	2.20802	3.04245	2.0479	4.22805	3.97465	2.98881	3.41386	3.75409	3.48693	0.20028	0.470863	0.0777861	0.926448	-0.0461362	0.980753
AT1G03310	ISA2	protein_coding	12.4874	12.4874	12.4874	17.4007	18.5237	18.0802	14.0515	17.7247	15.1515	13.0428	15.189	15.3623	12.7986	12.4939	12.3387	12.5494	14.9143	15.0353	0.340649	0.00442779	-0.0814979	0.860879	0.159348	0.721951
AT1G03320	NA	protein_coding	1.20338	1.20338	1.20338	0.501433	0.6093	0.525833	0.742035	0.396186	0.262254	0.275506	0.131964	0.296087	1.15824	0.867621	0.477612	0.0977846	0.383132	0.581704	-0.118273	NA	-0.0720356	NA	-0.186931	NA
AT1G03330	LSM2	protein_coding	50.1398	50.1398	50.1398	49.9133	54.3444	54.0228	80.0975	70.3351	84.4226	94.3494	93.0357	88.0806	56.8533	64.683	81.563	62.0629	67.3529	64.3846	0.0474432	0.85822	0.212119	0.39456	-0.049378	0.967692
AT1G03340	NA	protein_coding	1.84401	1.84401	1.84401	2.049	2.12668	2.1487	2.50154	2.30697	2.81307	2.72067	2.494	3.44064	2.56367	3.22304	5.50646	3.54624	3.66935	2.67414	0.162928	0.688305	0.117783	0.867925	-0.105634	0.936535
AT1G03350	NA	protein_coding	32.4861	32.4861	32.4861	31.8062	35.4275	35.2895	20.34	22.9463	19.3579	22.8152	19.5811	24.5661	35.2035	33.592	42.3771	42.8639	38.9126	42.5203	0.088462	0.647459	0.0999832	0.818642	0.153325	0.704061
AT1G03360	ATRRP4	protein_coding	14.2021	14.2021	14.2021	12.7124	13.7425	13.239	49.2748	42.7672	52.6851	46.5803	45.6842	48.4163	13.5681	15.3489	19.2184	18.3107	17.7852	18.3681	-0.062281	0.856138	-0.022679	0.970905	0.15874	0.768845
AT1G03365	RF4	protein_coding	7.31448	7.31448	7.31448	7.77592	7.33577	8.94309	10.6165	11.8739	9.80957	10.3911	11.8158	10.7636	6.0473	6.95162	6.4601	5.73788	7.65811	6.96273	0.0254334	0.947699	0.0364691	0.954113	0.0590382	0.961936
AT1G03370	NA	protein_coding	8.70555	8.70555	8.70555	8.96765	8.66381	7.49238	8.06679	9.17153	8.02711	8.35195	8.79796	6.83606	10.374	10.961	12.8184	9.95948	10.1431	9.59826	-0.0839267	0.746466	-0.0511791	0.935763	-0.172203	0.637684
AT1G03380	ATG18G	protein_coding	12.8003	12.8003	12.8003	10.1552	11.8527	11.1632	7.54037	8.44601	7.05842	7.47218	8.06465	7.02219	13.3747	13.1435	12.9334	10.3883	12.0134	11.2849	-0.226301	0.0976764	-0.0152578	0.983051	-0.198408	0.526036
AT1G03390	NA	protein_coding	0	0	0	0	0	0	0	0	0	0.0439299	0	0	0	0	0	0	0	0	NA	NA	0.0115117	NA	NA	NA
AT1G03400	NA	protein_coding	13.1521	13.1521	13.1521	12.4624	14.7075	14.3146	3.66191	3.48528	2.88384	3.59607	3.61011	4.0897	14.7039	17.6005	20.7152	15.4735	15.1567	13.0429	0.160656	0.569826	0.117094	0.865187	-0.224982	0.575543
AT1G03410	2A6	protein_coding	2.10592	2.10592	2.10592	2.79967	2.51336	2.85921	3.78438	4.00147	3.17983	5.579	4.48678	4.82992	2.05106	1.6958	1.46695	2.20015	2.05933	1.97779	0.329833	0.218132	0.348639	0.157129	0.182384	0.821279
AT1G03420	Sadhu4-2	transposable_element	25.2106	25.2106	25.2106	23.0696	26.2803	26.8922	4.48076	3.95471	3.47426	4.1308	3.41512	4.46978	21.7077	25.4179	22.7444	28.7402	26.0863	28.3876	0.036537	0.912771	0.027144	0.976472	0.224447	0.49406
AT1G03430	AHP5	protein_coding	14.1082	14.1082	14.1082	13.9467	15.1077	12.9247	19.1028	22.1412	26.2932	28.394	28.595	29.8289	15.9202	19.0299	24.9353	23.1495	19.7637	16.1041	0.0421824	0.918378	0.309258	0.159221	-0.00612836	0.99549
AT1G03440	NA	protein_coding	8.85427	8.85427	8.85427	12.83	11.3896	12.2344	10.3883	11.8809	10.4825	10.4461	9.23732	9.77406	7.67763	7.121	5.80722	5.01693	6.93326	6.61677	0.436067	0.00974747	-0.11163	0.825563	-0.110171	0.918533
AT1G03445	BSU1	protein_coding	0.109714	0.109714	0.109714	0.162547	0.0740678	0.127843	1.5515	1.61822	1.88093	1.51826	1.79668	1.47571	0.0938658	0.191763	0.116119	0.0713215	0.0465744	0.0565706	0.0874199	NA	-0.0399559	0.965173	-0.14427	NA
AT1G03457	BRN2	protein_coding	10.6364	10.6364	10.6364	9.40417	12.1993	9.39534	7.22157	7.47046	7.02876	6.56349	5.51842	6.05013	8.43945	8.87556	8.66344	6.05934	8.15649	7.25343	0.00409092	0.992807	-0.184477	0.650822	-0.218714	0.637684
AT1G03470	NET3A	protein_coding	12.5562	12.5562	12.5562	15.2851	16.8994	14.7475	28.2478	26.4988	21.4729	21.6302	22.8728	23.8101	11.1359	7.67424	10.9192	12.1656	13.4953	19.6701	0.0934896	0.768839	-0.118315	0.781065	0.45375	0.112256
AT1G03475	CPX1	protein_coding	166.607	166.607	166.607	206.557	212.445	221.864	216.698	193.992	197.29	204.105	198.368	192.849	130.77	127.845	113.435	126.842	133.543	126.728	0.226096	0.00614585	-0.0135417	0.980977	0.0543244	0.951011
AT1G03490	NAC006	protein_coding	0	0	0	0	0	0	0	0	0	0	0	0	0	0	0	0	0	0	NA	NA	NA	NA	NA	NA
AT1G03495	3AT2	protein_coding	0.284618	0.284618	0.284618	0.695767	0.461148	0.845699	0.168483	0.239882	0.0992435	0.0695055	0.349569	0.196081	0.474834	0.208937	0.2582	0.370041	0.5437	0.792473	0.261089	0.313303	0.0232136	NA	0.228952	0.691405
AT1G03502	NA	snoRNA	3.4993	3.4993	3.4993	2.91623	4.13416	3.05813	0	0.460826	0.762608	1.06819	0.767475	1.29148	2.80671	7.79821	4.76175	6.82434	10.027	2.70646	-0.0212206	NA	0.0402388	NA	0.0816459	0.944237
AT1G03506	NA	snoRNA	1.14632	1.14632	1.14632	3.82126	0.773881	3.0054	0	0.603842	0	2.79939	1.00566	0.564096	0.735552	5.40971	2.07985	4.47112	2.91973	1.7732	0.0130561	NA	0.0558292	NA	0.0175905	NA
AT1G03510	PCMP-E3	protein_coding	1.31427	1.31427	1.31427	1.54628	1.72234	1.21614	3.81372	3.66518	2.83052	2.73755	2.37382	3.11958	0.942533	1.25667	2.17416	1.30668	1.32916	1.19588	0.00405302	0.994506	-0.170207	0.765408	-0.0808772	0.960024
AT1G03515	NA	tRNA	0	0	0	0	0	0	0	0	0	0	0	0	0	0	0	0	0	0	NA	NA	NA	NA	NA	NA
AT1G03520	NA	protein_coding	9.31142	9.31142	9.31142	8.98514	8.17196	6.80979	3.77136	5.34377	4.18666	4.99661	5.63217	4.46149	8.14457	10.1761	9.49191	7.80523	9.61144	6.48153	-0.227035	0.315876	0.131261	0.822722	-0.168991	0.785453
AT1G03530	ATNAF1	protein_coding	7.6686	7.6686	7.6686	5.45349	6.44544	6.43372	10.3652	9.91707	9.6597	9.78496	10.5959	9.98132	4.30557	4.08137	3.77407	4.06286	4.49241	4.3297	-0.0892689	0.799192	0.0311685	0.962331	0.0726913	0.952607
AT1G03540	PCMP-E4	protein_coding	1.14444	1.14444	1.14444	1.33222	1.10373	1.38117	1.66678	2.3827	2.18531	1.26432	1.81678	1.12634	0.839253	0.48579	0.741584	0.743965	0.902244	0.505797	0.0712154	0.889712	-0.292628	0.443227	0.0304001	0.990407
AT1G03550	SCAMP2	protein_coding	9.51321	9.51321	9.51321	7.5757	8.77722	7.41317	5.86609	7.30802	6.28879	6.72756	8.83267	8.38746	10.3264	11.2652	11.1833	11.4923	11.9638	11.0367	-0.283717	0.232894	0.219859	0.579225	0.0683517	0.94925
AT1G03545	NA	ncRNA	1.06009	1.06009	1.06009	1.17794	1.59649	1.85288	1.85042	2.23367	2.4169	2.04118	2.07463	2.16691	1.36044	1.19724	0.776753	0.68913	1.60967	0.882973	-0.0947669	0.837873	-0.0174553	0.986648	-0.019709	0.992978
AT1G03560	NA	protein_coding	4.11304	4.11304	4.11304	4.91427	4.95627	4.56075	2.74892	2.1666	2.19753	2.56508	2.21155	2.32868	3.34864	4.05828	2.86866	3.0475	3.29489	2.90749	0.0201853	0.967898	0.0186171	0.984161	-0.105398	0.926871
AT1G03570	NA	tRNA	0	0	0	0	0	0	0	0	0	0	0	0	0	0	0.628287	0	0	0	NA	NA	NA	NA	-0.0148332	NA
AT1G03580	NA	pseudogene	3.63858	3.63858	3.63858	1.28643	2.12144	1.51765	0.652696	0.435607	0.720873	0.908759	0.943116	1.13942	1.91024	2.21143	1.98801	1.82775	1.00048	1.0873	-0.448772	0.0830319	0.199354	0.631474	-0.301774	0.579451
AT1G03590	PPC6-6	protein_coding	26.6379	26.6379	26.6379	24.0112	24.8067	24.4544	6.58252	5.79634	4.60078	5.10683	5.63479	7.17892	24.856	27.4654	34.3509	30.4898	31.2606	30.3838	-0.0369228	0.889589	0.0746992	0.918078	0.0880882	0.902877
AT1G03600	PSB27-1	protein_coding	365.038	365.038	365.038	415.847	392.313	391.87	134.724	116.922	142.555	150.734	116.993	115.204	309.382	328.781	270.434	317.091	323.79	301.218	0.151117	0.126388	-0.0223632	0.973723	0.0490354	0.961936
AT1G03610	NA	protein_coding	30.2465	30.2465	30.2465	20.774	20.7409	20.9176	9.86876	8.97002	8.09685	9.81459	8.77533	10.2255	26.1321	26.4435	21.5515	21.0556	17.4779	14.736	-0.428999	0.000371513	0.0978755	0.858514	-0.38819	0.124025
AT1G03620	NA	protein_coding	3.13106	3.13106	3.13106	5.02541	3.52296	3.34439	2.51705	2.99323	2.22398	1.84076	1.83123	2.39675	6.3993	6.2631	5.73348	5.20157	4.79973	4.66392	-0.0989902	0.83138	-0.13917	0.830534	-0.218057	0.744315
AT1G03630	PORC	protein_coding	114.11	114.11	114.11	149.61	155.23	168.749	76.7952	74.9197	72.032	54.0294	56.9264	74.4243	111.506	115.242	114.162	120.547	159.58	139.549	0.399822	1.12089e-07	-0.225217	0.309976	0.273077	0.237164
AT1G03640	NA	tRNA	0	0	0	0	0	0	0	0	0	0	0	0	0	0	0	0	0	0	NA	NA	NA	NA	NA	NA
AT1G03650	NA	protein_coding	3.89866	3.89866	3.89866	2.65513	3.481	3.18732	8.80954	8.54592	7.34527	7.21735	7.72314	10.2732	4.68045	6.19877	8.15743	6.21333	4.40445	4.66889	-0.0843103	0.863072	0.0363589	0.966199	-0.193597	0.809857
AT1G03660	NA	protein_coding	5.23276	5.23276	5.23276	5.1304	7.06525	4.03503	2.42948	0.486428	0.804975	0.563767	1.08015	0.908822	4.34521	6.13323	7.67906	7.00337	4.11601	5.47556	-0.0137775	0.981071	-0.0491578	NA	-0.0578837	0.977663
AT1G03670	NA	protein_coding	0	0	0	0	0	0	0	0	0.0469678	0.065788	0	0.0265134	0	0	0	0	0	0	NA	NA	0.0157431	NA	NA	NA
AT1G03680	ATHM1	protein_coding	207.461	207.461	207.461	239.778	223.513	219.52	40.4388	43.182	39.8383	45.9662	45.9574	50.9639	177.211	186.534	157.433	164.002	173.345	159.184	0.104964	0.433029	0.201879	0.373604	-0.0599489	0.943174
AT1G03687	NA	protein_coding	15.1628	15.1628	15.1628	12.8661	14.8893	14.2752	21.2835	21.5655	18.3247	17.6307	15.9022	18.3146	13.6212	15.1425	16.1001	12.4107	16.5892	12.7402	-0.105083	0.698255	-0.186553	0.519917	-0.0800213	0.935269
AT1G03700	NA	protein_coding	1.0908	1.0908	1.0908	1.21206	0.631197	0.54473	0.15374	0.0820847	0	0.0951357	0	0.0766819	1.29986	1.22564	1.90842	1.82338	1.38915	1.20522	-0.0679392	NA	-0.00554931	NA	0.00195709	0.998784
AT1G03710	NA	protein_coding	0	0	0	0.443267	0.0673277	0.0871567	0.393576	0.262671	0.695499	0.365321	0.349968	0.441688	0.319965	0.313763	0.361893	0.194494	0.444529	0.694206	0.0202807	NA	-0.0233875	NA	0.0693955	NA
AT1G03720	NA	protein_coding	0	0	0	0	0	0	0	0	0	0	0	0	0	0	0.0548323	0	0	0	NA	NA	NA	NA	-0.0148332	NA
AT1G03730	NA	protein_coding	3.73521	3.73521	3.73521	3.73539	4.1607	3.83555	3.22452	3.34487	3.01187	2.56546	3.03109	2.849	5.33275	4.60264	6.56524	6.61667	3.68657	5.20004	0.0378275	0.946457	-0.0916834	0.907394	-0.0524753	0.979474
AT1G03740	NA	protein_coding	9.26824	9.26824	9.26824	7.72391	8.19056	8.18413	14.2876	14.4092	14.3633	13.7334	12.5352	11.7505	11.0682	12.6727	13.517	9.58138	10.9836	10.6778	-0.202683	0.258121	-0.140935	0.678468	-0.217998	0.468441
AT1G03743	NA	snoRNA	0	0	0	0	0	0	0	0	0	0	0	0	0	0	0	0	0.784002	0	NA	NA	NA	NA	0.0179929	NA
AT1G03746	NA	snoRNA	0	0	0	0	0	0	0	0	1.02279	0	0	0	0	0	0	0.76272	0	0	NA	NA	-0.0137689	NA	0.01811	NA
AT1G03750	SWI2	protein_coding	4.31185	4.31185	4.31185	3.30426	4.7428	4.41793	22.3706	22.1846	18.0485	19.8569	20.5116	19.6818	4.26938	3.58631	4.46802	4.10783	4.30777	3.53615	-0.0889717	0.812507	-0.0373058	0.94869	-0.0264433	0.989366
AT1G03760	NA	protein_coding	8.22666	8.22666	8.22666	7.05634	8.52557	9.01839	52.1872	45.3117	49.3819	46.9207	48.1776	49.7866	9.53876	9.64901	13.3222	9.38223	11.0282	9.82314	-0.115113	0.733339	-0.00323303	0.996736	-0.0767744	0.944237
AT1G03770	RING1B	protein_coding	6.61261	6.61261	6.61261	5.47738	5.19466	5.72639	16.1321	16.2448	15.3542	14.6437	15.5049	13.9035	5.4774	5.61079	6.87139	4.88481	5.78006	6.04425	-0.170755	0.598708	-0.0856553	0.8656	-0.07698	0.948418
AT1G03780	TPX2	protein_coding	8.09464	8.09464	8.09464	11.9158	11.6066	12.7274	0.819096	0.382663	0.512638	0.696936	0.728342	1.48097	6.54802	4.58909	3.78149	3.82286	4.75785	5.72552	0.309373	0.0539337	0.299629	0.391424	-0.0432162	0.983468
AT1G03790	SOM	protein_coding	1.33143	1.33143	1.33143	0.0704493	0.171208	0.110816	0.250207	0.166987	0.276342	0.116122	0.111242	0.155996	0.122046	0.099734	0.230066	0.041215	0.0403713	0.343254	-0.613751	0.00112504	-0.0779417	NA	-0.0113581	NA
AT1G03800	ERF10	protein_coding	1.35136	1.35136	1.35136	1.05111	1.45968	0.708591	3.7331	4.76937	2.94503	3.63011	3.91225	3.25846	1.12725	1.41718	1.7163	2.10833	0.86049	1.7768	-0.0377279	0.936875	-0.0420361	0.963211	0.0537634	0.978326
AT1G03810	NA	protein_coding	0	0	0	0	0	0	0	0	0	0	0	0	0	0	0.104714	0	0.588001	0	NA	NA	NA	NA	0.0407499	NA
AT4G06548	NA	transposable_element	0	0	0	0	0	0	0.684937	0.450092	0.418975	1.67907	2.27222	1.78699	0	0	0	0	0.0340049	0	NA	NA	1.03767	9.48166e-09	0.0254753	NA
AT1G03830	NA	protein_coding	4.2148	4.2148	4.2148	4.17795	3.93035	4.53141	11.1587	13.3212	10.0973	11.274	12.6091	10.7583	3.26872	2.73474	2.84706	2.14856	3.05067	2.97842	0.0240413	0.957611	0.0142521	0.983624	-0.081416	0.947411
AT1G03840	MGP	protein_coding	2.36608	2.36608	2.36608	2.16901	1.99667	1.91269	0.525234	0.623182	0.670335	0.541698	0.103787	0.116433	2.61893	3.1947	2.73674	2.99931	2.4106	3.24823	-0.203245	0.584058	-0.213212	NA	0.0142711	0.993633
AT1G03850	GRXS13	protein_coding	22.9426	22.9426	22.9426	13.9431	19.1552	19.3136	4.15749	2.66371	3.42851	1.20059	1.97165	2.58054	21.9319	32.3584	45.1517	27.0282	22.5395	19.6999	-0.383751	0.0190154	-0.357032	0.263481	-0.377593	0.248927
AT1G03860	PHB2	protein_coding	66.9943	66.9943	66.9943	69.5777	70.9253	70.0802	367.788	333.051	378.388	370.395	347.742	313.283	66.924	64.4692	71.0204	72.0072	72.1087	66.8298	0.0437522	0.811509	-0.0451175	0.933258	0.0619594	0.928906
AT1G03870	FLA9	protein_coding	169.589	169.589	169.589	171.953	172.905	168.924	13.4995	16.2932	15.1195	15.8835	11.9192	16.3114	165.949	153.648	142.703	142.065	157.993	145.25	0.0301551	0.8692	-0.00368383	0.997025	-0.0458551	0.96552
AT1G03880	CRB	protein_coding	0.0610717	0.0610717	0.0610717	0	0	0	0	0.0321704	0	0	0	0	0.0391874	0.0320232	0.0277016	0	0	0	-0.0168086	NA	-0.0116725	NA	-0.0424097	NA
AT1G03890	CRD	protein_coding	0	0	0	0	0	0	0	0.034562	0	0.0400571	0.0575606	0	0	0	0	0	0	0	NA	NA	0.0146341	NA	NA	NA
AT1G03900	ATNAP4	protein_coding	84.9954	84.9954	84.9954	72.4286	80.1975	82.7916	78.0252	71.7851	75.3989	85.8413	74.7846	81.8486	99.889	100.921	129.14	119.38	106.547	118.019	-0.0287716	0.910551	0.110262	0.752467	0.0641194	0.93725
AT1G03905	ABCI19	protein_coding	5.33176	5.33176	5.33176	4.759	5.72374	5.27065	14.0563	15.0558	13.1054	15.2084	12.6522	12.9035	7.06671	8.983	9.87197	8.57977	9.23899	10.4107	-0.171824	0.628986	-0.0254693	0.972613	0.0999668	0.924722
AT1G03910	CTN	protein_coding	26.9344	26.9344	26.9344	23.9069	24.8725	27.1437	77.0473	79.057	69.4512	80.2195	76.8128	71.8036	18.3467	21.0575	19.3347	15.6951	20.2667	19.3617	-0.0438797	0.849072	0.0359168	0.942611	-0.0705249	0.938851
AT1G03920	NA	protein_coding	2.23833	2.23833	2.23833	1.54756	1.98121	3.12982	1.57038	1.33628	1.43089	1.67021	2.18185	1.61548	3.15976	2.7125	2.82024	2.74846	2.88223	4.07791	-0.231702	0.49611	0.18141	0.745069	0.113128	0.92233
AT1G03930	ADK1	protein_coding	22.8211	22.8211	22.8211	20.4286	22.5481	20.8386	15.7817	18.7622	15.8778	16.1722	16.9146	16.3308	27.4256	28.9428	29.6611	23.7086	33.4089	26.5581	-0.0650752	0.772203	-0.0134762	0.983188	-0.0289957	0.986067
AT1G03935	NA	snoRNA	16.0485	16.0485	16.0485	10.19	7.73881	1.0018	1.13096	3.62305	2.99784	10.4977	6.03394	5.64096	20.5955	29.4529	25.9981	34.2786	28.4674	15.0722	-0.256811	0.315743	0.190436	NA	0.0230472	0.992343
AT1G03940	3AT1	protein_coding	0	0	0	0.0731463	0.577729	0.575292	0	0.138704	0.459075	0.160757	0.173252	0.0323937	0.464636	0.103552	0.268732	0.427929	0.880255	0.814616	0.0752294	NA	-0.0502446	NA	0.322232	0.395122
AT1G03950	VPS2.3	protein_coding	16.0245	16.0245	16.0245	10.396	18.2094	19.9191	11.1945	11.5869	11.3661	9.66168	10.6527	10.6283	23.247	24.5812	38.3744	29.4393	24.2102	28.5596	-0.012855	0.979056	-0.0974566	0.87321	-0.0432251	0.979474
AT1G03960	B''EPSILON	protein_coding	3.13288	3.13288	3.13288	3.48115	3.90463	3.43994	11.9277	14.239	12.1845	14.0753	14.3765	11.602	3.45351	3.95942	3.84411	2.89821	4.19439	3.94523	0.0774694	0.851796	0.0641894	0.914615	-0.0177578	0.992978
AT1G03970	GBF4	protein_coding	11.7278	11.7278	11.7278	9.55649	10.1461	12.7546	18.7703	18.9453	12.7225	18.0857	22.1017	21.332	14.8277	13.3012	17.8503	12.8194	13.4974	12.027	-0.0673783	0.861767	0.24056	0.42462	-0.209198	0.64286
AT1G03980	PCS2	protein_coding	0.597442	0.597442	0.597442	0.379347	0.720236	0.52212	1.642	1.39372	1.52522	1.64136	1.53495	1.36498	0.739329	0.82793	0.812982	0.776754	0.951067	0.759128	-0.0579909	0.908062	0.00941828	0.993029	0.0362528	0.987634
AT1G03982	RIC8	protein_coding	0	0	0	0	0	0	0	0	0	0	0	0	0	0	0	0	0.049228	0	NA	NA	NA	NA	0.0179929	NA
AT1G03990	FAO1	protein_coding	0.963576	0.963576	0.963576	0.973357	0.887058	0.459324	0.129636	0.0922867	0.0763613	0.0534799	0.115273	0	0.449666	0.160763	0.158934	0.711805	1.03191	0.846882	-0.144789	0.723915	-0.0502245	NA	0.585958	0.0320321
AT1G04000	NA	protein_coding	10.9172	10.9172	10.9172	14.3166	12.8148	11.6897	3.97845	7.61591	5.57291	5.52425	6.55759	7.74381	7.76247	9.23136	6.42414	8.05595	9.95775	10.1172	0.300031	0.196798	0.128432	0.844966	0.19663	0.766866
AT1G04010	PSAT	protein_coding	3.82458	3.82458	3.82458	3.60304	3.50811	3.3424	8.32595	9.5039	7.35651	6.70034	6.71053	7.67138	3.46773	3.09534	3.79015	3.72935	3.65301	4.14768	-0.0798195	0.844461	-0.197162	0.54619	0.12642	0.889698
AT1G04020	BARD1	protein_coding	7.85048	7.85048	7.85048	10.754	10.9923	11.4709	3.68823	3.7415	2.53462	2.81484	2.36859	3.55656	7.86253	7.25275	7.38557	8.50555	7.51153	9.02734	0.329911	0.0382799	-0.108109	0.874479	0.135675	0.833932
AT1G04030	NA	protein_coding	6.483	6.483	6.483	6.18316	6.8203	5.52402	7.99517	8.11064	7.20553	8.14683	7.06193	7.31095	5.3732	5.46734	6.51839	6.63765	7.4306	6.51837	-0.0346315	0.939765	-0.0237484	0.97442	0.207373	0.671887
AT1G04040	NA	protein_coding	171.877	171.877	171.877	164.505	175.255	172.51	39.2465	31.5798	37.7846	36.6008	27.902	29.8706	175.544	177.986	176.393	179.246	211.242	187.357	0.0126786	0.951852	-0.149021	0.717501	0.119474	0.778459
AT1G04050	SUVR1	protein_coding	2.19966	2.19966	2.19966	1.65707	2.26523	1.66168	3.71506	3.45646	3.47749	3.23212	3.20532	3.46745	2.20088	1.83762	2.06313	1.47839	2.04163	2.07613	-0.12698	0.761315	-0.0605115	0.935564	-0.081123	0.954978
AT1G04070	TOM9-1	protein_coding	10.382	10.382	10.382	11.3613	9.87614	11.8225	13.6572	14.7494	12.6155	13.0609	15.318	15.4041	15.0394	11.1351	16.3394	15.4409	12.4204	16.9111	-0.0956741	0.81746	0.0781491	0.914615	0.0609792	0.971995
AT1G04080	PRP39	protein_coding	40.2218	40.2218	40.2218	40.0772	43.0007	43.7368	64.4683	69.7793	59.6922	61.2894	64.4983	63.2234	34.5033	32.1715	28.9963	30.2403	31.1748	33.9645	0.0143787	0.948906	-0.0181962	0.970124	-0.00134976	0.998768
AT1G04090	NA	protein_coding	0.253766	0.253766	0.253766	0.394767	0.685269	0.399191	0.500732	0.534699	0.796373	0.836613	0.578828	0.799208	0.716461	0.718542	0.989911	0.626867	0.872576	0.274778	-0.0762927	0.858993	0.0994274	0.88844	-0.159907	0.869513
AT1G04100	IAA10	protein_coding	3.10166	3.10166	3.10166	3.35808	2.95297	3.05813	3.68781	5.36234	3.9517	5.2924	5.6514	4.89199	3.06187	3.33613	5.05034	4.85976	4.50707	3.87515	-0.0748254	0.879067	0.183622	0.713935	0.146476	0.885746
AT1G04110	SBT1.2	protein_coding	4.54098	4.54098	4.54098	7.66387	6.33366	7.15075	0.211327	0.36106	0.298754	0.183079	0.15033	0.400538	3.3261	3.2796	2.42894	2.97979	3.4098	3.61151	0.339878	0.100087	-0.0393509	NA	0.108943	0.924722
AT1G04120	ABCC5	protein_coding	18.6498	18.6498	18.6498	16.8451	18.9978	18.4448	24.0838	30.8533	25.7544	25.6579	27.3767	21.1262	15.3673	13.6133	11.4997	11.7755	14.0859	13.4388	-0.0638777	0.722726	-0.0873158	0.849802	-0.0356367	0.981346
AT1G04130	TPR2	protein_coding	8.34245	8.34245	8.34245	8.5114	10.2911	9.34532	41.303	44.1447	35.965	35.9765	39.255	49.151	12.3606	11.9302	17.1314	12.5718	13.1837	15.0162	0.0964107	0.788714	0.0443587	0.940502	-0.0113204	0.994037
AT1G04140	NA	protein_coding	32.587	32.587	32.587	28.4806	30.4047	29.7832	23.9404	28.2246	23.3125	26.352	27.0557	22.944	27.3703	21.8502	21.0336	20.2546	22.4489	23.5578	-0.132602	0.282474	0.0303183	0.95834	-0.0706851	0.941999
AT1G04150	NA	protein_coding	0.196901	0.196901	0.196901	0.0729297	0.265855	0.258115	0.0647541	0.05186	0.0858217	0.0200352	0.0863693	0.0645955	0.126344	0.172076	0.133968	0.0639992	0.0835856	0.17767	0.0336733	NA	-0.0164145	NA	-0.0718029	NA
AT1G04160	XI-B	protein_coding	2.48052	2.48052	2.48052	1.91954	2.18295	2.47747	3.93313	5.52992	4.34397	4.20515	3.90538	2.90993	2.10326	1.86971	1.51693	1.32456	1.72052	1.79859	-0.196354	0.482665	-0.236985	0.487465	-0.126326	0.903067
AT1G04170	EIF2 GAMMA	protein_coding	75.2565	75.2565	75.2565	75.0933	82.7608	80.3028	104.814	110.43	107.835	103.402	110.573	99.275	73.8793	72.9723	70.1382	71.412	73.1378	69.2184	0.0266236	0.891692	-0.0258861	0.960138	-0.0151166	0.991084
AT1G04171	NA	protein_coding	0	0	0	0	0	0	0	0	0	0	0	0	0	0	0.274161	0	0	0	NA	NA	NA	NA	-0.0148332	NA
AT1G04180	YUC9	protein_coding	1.89062	1.89062	1.89062	1.40053	0.638177	1.03266	1.32125	1.45237	1.44209	1.15425	1.45129	1.47307	3.38668	2.51969	4.1449	4.40402	3.51129	3.89935	-0.416581	0.109317	-0.0142222	0.987851	0.158165	0.868446
AT1G04190	TPR3	protein_coding	25.9418	25.9418	25.9418	32.1485	32.6544	32.9941	27.3644	30.1264	26.4592	31.7214	30.5632	35.1702	35.3065	41.4744	52.2222	44.5654	46.0334	47.645	0.182694	0.251766	0.205397	0.368463	0.0974738	0.896109
AT1G04200	NA	protein_coding	13.1454	13.1454	13.1454	12.6648	13.286	12.451	7.30926	8.36545	6.19325	7.26003	7.39933	7.62787	14.6026	15.5387	16.0784	11.7314	13.0153	12.9879	-0.0809945	0.73927	0.0341952	0.961898	-0.255796	0.292955
AT1G04210	NA	protein_coding	21.0669	21.0669	21.0669	19.9893	20.624	20.6412	21.5499	23.3412	20.0004	22.4239	24.3424	21.3617	15.4123	15.389	13.857	13.5973	16.2345	15.7906	-0.0394178	0.854163	0.0782046	0.84894	0.0306682	0.983296
AT1G04220	KCS17	protein_coding	3.85728	3.85728	3.85728	3.85125	5.3213	6.49767	6.1772	5.59501	3.8498	3.85662	4.16863	4.84162	5.91864	6.30223	4.2346	7.23173	6.30058	8.30142	-0.00489473	0.992919	-0.178145	0.71301	0.303324	0.458633
AT1G04230	NA	protein_coding	8.04509	8.04509	8.04509	8.61729	9.63921	9.56444	10.7976	12.2173	11.8781	11.6375	12.6533	12.1621	10.0454	9.99512	11.6708	9.56449	10.061	9.75386	0.163305	0.578998	0.0612016	0.92652	-0.0857265	0.928341
AT1G04240	IAA3	protein_coding	39.7058	39.7058	39.7058	60.3942	72.3572	66.0704	8.51968	7.04618	7.38008	4.75517	7.42717	8.91541	46.012	52.9597	57.7554	56.9612	70.8896	55.395	0.611343	3.48175e-10	-0.0671228	0.933258	0.206311	0.537522
AT1G04250	IAA17	protein_coding	67.0678	67.0678	67.0678	57.4983	67.5754	74.4881	24.8021	22.4732	23.034	17.0842	16.0174	27.9469	92.369	92.4163	97.9642	130.02	94.9933	113.537	-0.0317593	0.905714	-0.13987	0.789988	0.235421	0.422373
AT1G04260	PRA1D	protein_coding	14.6382	14.6382	14.6382	10.8436	11.007	14.5608	9.51063	12.4126	8.71448	10.4627	9.18772	10.8929	14.2037	12.4182	15.6007	15.3955	13.3374	14.267	-0.207402	0.459837	0.0062659	0.995588	0.0284134	0.987634
AT1G04270	RPS15A	protein_coding	503.139	503.139	503.139	516.544	486.274	513.898	419.035	352.964	413.496	384.424	355.765	400.954	543.541	514.833	538.994	618.895	588.525	639.923	-0.00954678	0.96273	-0.0390444	0.943813	0.200055	0.370065
AT1G04280	NA	protein_coding	39.0631	39.0631	39.0631	28.3806	32.1074	29.3843	1.58453	1.80117	1.58068	0.822367	1.22716	1.96306	39.0274	41.6449	55.5764	30.7822	37.3767	31.9355	-0.276392	0.0179107	-0.130601	0.845933	-0.375328	0.0711704
AT1G04290	NA	protein_coding	24.962	24.962	24.962	27.0827	28.9342	31.6934	12.3138	11.5985	12.9328	12.2924	9.60657	16.1657	43.5183	43.4033	62.5943	60.3152	51.733	56.9171	0.143728	0.535515	0.0538565	0.946774	0.160897	0.760788
AT1G04295	NA	ncRNA	2.16805	2.16805	2.16805	2.40906	2.31744	2.68417	1.426	0.761365	0.787476	0.441209	0.792501	1.3336	2.31859	2.65259	2.37656	4.46302	2.99114	4.3318	-0.0145209	0.979214	-0.0232942	NA	0.320571	0.526097
AT1G04300	NA	protein_coding	21.9432	21.9432	21.9432	17.3791	19.1739	18.2474	17.5548	18.7593	16.7996	18.9707	21.0937	16.2482	17.3256	16.035	14.1651	11.3982	14.6662	14.4839	-0.23738	0.0332276	0.0877233	0.849006	-0.193135	0.661961
AT1G04310	ERS2	protein_coding	4.52218	4.52218	4.52218	3.23028	3.35275	4.26962	2.23079	3.33922	2.49901	3.72223	3.57761	3.17904	3.08306	2.73114	3.35154	2.41477	2.64815	2.96669	-0.230602	0.400209	0.25903	0.482404	-0.138402	0.878843
AT1G04320	NA	tRNA	0	0	0	0	0	0	0	0	0	0	0	0	0	0	0	0	0	0	NA	NA	NA	NA	NA	NA
AT1G04330	NA	protein_coding	2.67134	2.67134	2.67134	1.97887	3.30627	4.28002	0.146419	0.156352	0.258742	0	0.130197	0.292121	4.09479	3.19055	2.69266	5.98145	2.64601	4.36174	0.0959042	0.835442	-0.0142273	NA	0.189117	0.831609
AT1G04340	NA	protein_coding	35.4149	35.4149	35.4149	36.1931	40.3806	37.9887	20.8006	23.2723	21.4762	20.4643	18.5999	25.7039	48.7168	50.2443	66.082	58.9025	59.7331	62.2935	0.117807	0.593903	0.00264757	0.997111	0.126094	0.821438
AT1G04350	NA	protein_coding	40.8866	40.8866	40.8866	42.4388	43.4086	41.0433	6.20072	6.69411	6.0808	6.28264	7.39199	8.2587	37.8906	41.8641	35.9638	40.6318	43.0544	39.3682	0.0655252	0.760878	0.166612	0.718479	0.0834247	0.911425
AT1G04360	ATL1	protein_coding	3.57682	3.57682	3.57682	2.41583	3.12491	2.57425	0.69194	0.591102	0.611374	0.171271	0.0615275	0.379635	5.31025	5.07493	4.93086	4.55916	4.19788	3.95976	-0.257464	0.425493	-0.25009	NA	-0.192137	0.77145
AT1G04370	ERF14	protein_coding	0	0	0	0	0	0	0	0	0	0.15146	0	0	0	0	0.450116	0.161272	0	0	-0.055386	NA	0.0115117	NA	-0.0215389	NA
AT1G04380	NA	protein_coding	0.155585	0.155585	0.155585	0.605083	0.315106	0.40791	0	0.0409783	0	0.0474936	0	0.153124	0.299499	0.163163	0.317574	0.353993	0.445817	0.421168	0.122778	NA	0.0337345	NA	0.124984	NA
AT1G04390	NA	protein_coding	4.25389	4.25389	4.25389	3.60135	4.14815	4.04214	5.39601	6.36671	5.23861	6.16288	6.516	5.81474	2.77289	3.36352	2.97086	2.98478	3.95557	3.26396	-0.00496072	0.991454	0.107032	0.836758	0.131701	0.883678
AT1G04400	CRY2	protein_coding	48.2168	48.2168	48.2168	38.6159	40.3269	39.6388	47.5708	46.99	48.437	46.8715	46.8994	47.591	48.4981	51.2317	49.3982	46.7838	42.766	44.6646	-0.220626	0.0307981	-0.00103951	0.998612	-0.133901	0.725067
AT1G04410	MDH1	protein_coding	641.794	641.794	641.794	597.843	581.631	562.055	445.093	424.239	423.497	404.627	361.17	384.542	594.954	576.677	550.399	599.121	555.533	603.298	-0.132474	0.141152	-0.140963	0.540926	0.03128	0.978276
AT1G04420	NA	protein_coding	108.603	108.603	108.603	117.695	121.329	121.238	182.334	159.776	170.757	170.273	158.693	164.829	80.1016	88.7914	71.1307	81.4638	88.5116	79.7938	0.16079	0.092529	-0.0364459	0.94427	0.0533499	0.95862
AT1G04425	NA	ncRNA	13.5301	13.5301	13.5301	36.6156	32.7062	29.1794	0.645912	0.574773	0.760939	0.799389	0.191449	5.79896	20.8642	23.3434	22.0739	35.7494	28.9034	31.0561	0.719527	6.80872e-05	0.2008	NA	0.435272	0.0710027
AT1G04430	NA	protein_coding	48.613	48.613	48.613	48.3636	53.2127	53.3223	42.7066	44.787	49.0993	48.7289	43.5194	41.7022	50.7047	51.8562	56.0725	55.1156	64.1116	62.4389	0.0681135	0.659513	-0.0110542	0.986851	0.186436	0.472188
AT1G04440	CKL13	protein_coding	34.6167	34.6167	34.6167	38.4649	38.8429	33.6046	33.4053	37.0434	35.3364	33.7393	39.924	33.2769	40.0184	41.2938	42.8524	39.773	41.7933	39.0798	-0.0284472	0.912771	0.0266864	0.964986	-0.0315994	0.977663
AT1G04445	NA	protein_coding	0.384317	0.384317	0.384317	0.854078	0.90808	0.503796	0.379167	0.404888	0.335019	0.234631	0.168578	0	0.616503	0	0.261483	0.499663	0.367076	0.445861	0.0301639	NA	-0.0656343	NA	0.0505486	NA
AT1G04450	RIC3	protein_coding	0	0	0	0	0	0	0	0	0	0	0	0	0	0	0	0	0	0	NA	NA	NA	NA	NA	NA
AT1G04457	NA	pseudogene	0	0	0	0	0	0	0	0	0.376352	0	0	0.212452	0	0	0	0	0	0	NA	NA	-0.00530477	NA	NA	NA
AT1G04470	NA	protein_coding	0.0603146	0.0603146	0.0603146	0	0.0407183	0.0527105	0.208273	0.0953146	0.0262889	0.0184115	0.0264566	0.0742008	0.0580523	0.0474392	0.0273581	0.0588127	0.0768118	0.0466489	-0.0196814	NA	-0.100436	NA	0.0439009	NA
AT1G04480	RPL23C	protein_coding	231.626	231.626	231.626	243.352	230.66	245.196	415.896	349.823	453.067	388.811	365.361	402.76	246.097	271.96	296.9	312.851	326.145	317.344	0.0838294	0.570815	-0.0571348	0.918078	0.222482	0.260143
AT1G04490	NA	protein_coding	0.923427	0.923427	0.923427	0.478838	1.08057	1.18361	0.182211	0.227	0.268325	0.0751689	0	0.333235	1.26406	1.19437	1.84297	2.48119	1.8816	1.90454	-0.0175155	0.976147	-0.0553756	NA	0.311292	0.545445
AT1G04500	NA	protein_coding	0.555428	0.555428	0.555428	0.274299	0.291642	0.755071	0.426211	0.357597	0.215191	0.188387	0.541412	0.212583	0.356397	0.323601	0.559859	0.401183	0.510862	0.715971	-0.0494377	NA	-0.0176546	NA	0.110874	0.922934
AT1G04501	NA	protein_coding	0	0	0	0	0	0	0	0	0	0	0	0	0	0	0	0	0	0	NA	NA	NA	NA	NA	NA
AT1G04510	PRP19A	protein_coding	37.6937	37.6937	37.6937	39.1511	41.6774	40.8808	61.849	75.5097	57.9728	72.1939	73.9302	72.1697	32.2703	30.9763	28.3896	29.267	27.6452	29.5027	0.101626	0.503126	0.162258	0.485425	-0.0714362	0.929441
AT1G04520	CRRSP3	protein_coding	24.2587	24.2587	24.2587	26.2642	34.2471	29.8978	6.13683	5.35172	6.4465	4.17727	3.3954	5.1015	30.2448	26.0926	30.722	33.0671	31.466	34.5312	0.214175	0.18375	-0.313916	0.327985	0.172401	0.652186
AT1G04530	TPR4	protein_coding	58.348	58.348	58.348	74.7521	77.387	76.8423	14.992	15.5815	15.0468	13.9157	15.5959	18.4762	52.6333	58.2891	56.8469	54.5695	65.8527	53.8569	0.206113	0.0713147	0.0744252	0.899363	0.0552466	0.952607
AT1G04540	NA	protein_coding	0.110443	0.110443	0.110443	0.0613603	0.07456	0	0	0.0290887	0.0481381	0	0	0	0.106301	0.0289556	0.100192	0.143591	0	0.170839	-0.0509553	NA	-0.0246155	NA	0.0299521	NA
AT1G04550	IAA12	protein_coding	21.0637	21.0637	21.0637	23.8033	25.8767	24.6694	6.85647	9.81242	8.36897	8.44192	9.61659	10.048	20.4575	22.9913	20.4735	21.5638	23.0841	20.5026	0.232966	0.142049	0.131893	0.8075	0.0296801	0.98488
AT1G04555	NA	protein_coding	5.62907	5.62907	5.62907	4.72063	6.52483	6.40449	5.13451	5.37091	3.7034	5.31706	4.47244	5.22645	8.10987	8.24227	13.0073	8.56131	9.06236	8.13234	0.0245535	0.966177	0.0605551	0.94427	-0.130417	0.895617
AT1G04560	NA	protein_coding	0.116643	0.116643	0.116643	0	0.0787458	0.101938	0	0	0	0.142425	0.20466	0.459194	0	0	0	0	0	0	-0.0433781	NA	0.115704	NA	NA	NA
AT1G04570	NA	protein_coding	0.206161	0.206161	0.206161	0.458157	0.208768	0.315296	7.57658	9.09507	6.91904	7.0484	9.40484	8.47107	0.330713	0.486455	0.397428	0.435559	0.557917	0.6378	0.110106	NA	0.0679453	0.921719	0.139561	0.895498
AT1G04580	AAO4	protein_coding	0.170105	0.170105	0.170105	0.0540042	0.0328108	0.021237	1.15081	0.832048	0.65669	0.979174	1.17253	1.07624	0.10915	0.140164	0.253519	0.0157971	0.0154737	0.150359	-0.0815316	NA	0.175695	0.756738	-0.215665	NA
AT1G04590	NA	protein_coding	20.5652	20.5652	20.5652	20.4761	21.6961	22.4817	37.6704	39.2551	35.5974	33.391	35.9539	43.1277	22.2297	26.2436	29.4222	22.7125	25.9086	24.2861	0.0122819	0.973615	0.0138065	0.983161	-0.0759399	0.929441
AT1G04600	XI-A	protein_coding	0.192047	0.192047	0.192047	0.128038	0.194476	0.184619	2.21685	2.76176	2.51119	2.66153	2.71254	1.88065	0.20949	0.322242	0.374576	0.0749061	0.244576	0.341629	-0.0800509	0.852529	-0.0277032	0.973497	-0.153198	0.873346
AT1G04610	YUC3	protein_coding	1.55021	1.55021	1.55021	1.02076	1.24035	1.25441	0.0566459	0.0604884	0.0500503	0.0701057	0	0.0282535	1.84206	1.95688	2.03135	2.35139	1.57207	1.99829	-0.304405	0.324109	-0.019965	NA	0.0179239	0.993245
AT1G04620	HCAR	protein_coding	22.0658	22.0658	22.0658	26.6539	29.2074	27.9508	27.4573	29.7117	28.9071	30.6894	30.3422	31.6602	16.4258	14.7554	14.1698	19.945	20.1682	18.3127	0.228953	0.104587	0.109743	0.754743	0.321569	0.189088
AT1G04625	NA	protein_coding	0	0	0	0	0	0	0	0.0678737	0.112322	0.15733	0.113039	0.126812	0	0	0.0584453	0	0	0.0996563	NA	NA	0.0311239	NA	0.00648295	NA
AT1G04630	MEE4	protein_coding	55.2867	55.2867	55.2867	51.6153	57.9289	60.4833	71.187	67.6246	64.7654	61.8676	55.901	65.6767	56.7777	57.418	63.8778	65.9625	51.8262	67.091	0.113501	0.585036	-0.115449	0.747772	0.0539932	0.961475
AT1G04635	EMB1687	protein_coding	5.70304	5.70304	5.70304	3.89971	5.23221	5.49522	13.4173	13.3261	12.2375	9.6419	12.059	15.2554	8.16333	9.4313	12.6689	13.4986	8.939	10.179	-0.0957212	0.837135	-0.0397795	0.962331	0.0822542	0.952607
AT1G04640	LIP2	protein_coding	26.2982	26.2982	26.2982	28.4412	29.4493	29.8706	6.4672	5.13832	5.71419	5.5265	5.6822	6.72016	32.8978	40.0592	42.4049	31.4518	36.0254	28.4877	0.124488	0.532336	0.0552009	0.946515	-0.223314	0.490091
AT1G04645	NA	protein_coding	0	0	0	0	0	0	0	0	0	0	0	0	0	0	0.0915721	0	0	0.156142	NA	NA	NA	NA	0.00648295	NA
AT1G04650	NA	protein_coding	1.25751	1.25751	1.25751	1.86307	1.65435	1.63436	4.19916	4.72179	4.694	3.38588	3.98849	3.55419	0.993102	1.03134	1.40405	1.15283	1.29349	1.39654	0.179644	0.634235	-0.239732	0.454603	0.106983	0.932629
AT1G04660	NA	protein_coding	0.0774302	0.0774302	0.0774302	0	0	0	0.0763928	0.0815749	1.01247	0.0472724	0.0679287	0.0381028	0	0.203004	0.0702432	0	0.0493044	0.119773	-0.0612125	NA	-0.16735	NA	-0.0299897	NA
AT1G04670	NA	protein_coding	0.28617	0.28617	0.28617	0	0	0.125046	0	0.0753719	0	0	0	0	0	0.0750271	0.0649019	0.0930147	0.0911107	0.221331	-0.0188218	NA	-0.0116725	NA	0.0492543	NA
AT3G33127	NA	transposable_element	0	0	0	0	0	0	1.57545	1.63134	1.09673	4.96312	5.73092	3.45273	0	0	0.0219489	0	0	0	NA	NA	1.0055	1.83341e-08	-0.0148332	NA
AT1G04684	NA	protein_coding	0	0	0	0	0	0	0	0	0	0	0	0	0	0	0	0	0	0	NA	NA	NA	NA	NA	NA
AT1G04690	KAB1	protein_coding	61.7411	61.7411	61.7411	64.2972	62.9026	63.2579	47.0761	49.8611	45.4655	46.9452	47.796	54.7991	70.9576	77.4614	108.632	87.3274	94.3362	93.5965	0.0847521	0.619157	0.0786374	0.844161	0.0981902	0.897373
AT1G04700	NA	protein_coding	0.692927	0.692927	0.692927	1.02661	0.831634	0.717709	1.0128	1.09503	1.18571	0.924427	0.878073	0.770371	0.839847	0.874704	0.826506	0.784114	0.784405	0.694722	-0.0726857	0.886953	-0.19426	0.706839	-0.0959228	0.943704
AT1G04710	KAT1	protein_coding	17.5075	17.5075	17.5075	15.424	17.6023	18.6882	20.9126	21.6065	20.2763	19.0486	20.7348	24.2767	18.576	17.1471	19.1157	19.429	19.4693	21.4718	-0.00451502	0.989918	0.0393821	0.949463	0.128388	0.811985
AT1G04720	NA	tRNA	0	0	0	0	0	0	0	0	0	0	0	0	0	0	0	0	1.67116	0	NA	NA	NA	NA	0.0179929	NA
AT1G04730	CTF18	protein_coding	3.72153	3.72153	3.72153	4.7043	5.14004	4.77408	7.68018	8.14721	5.62518	5.75309	5.75094	5.99804	4.55685	4.45778	5.07964	4.43897	4.34811	4.59477	0.0118058	0.980087	-0.22276	0.472383	-0.0564669	0.96552
AT1G04750	VAMP721	protein_coding	80.4033	80.4033	80.4033	86.5523	85.1763	86.7911	152.048	146.717	157.902	149.867	139.239	149.864	107.317	110.861	133.281	148.427	118.537	128.514	0.076323	0.66329	-0.0386879	0.937086	0.161652	0.685753
AT1G04760	VAMP726	protein_coding	4.6631	4.6631	4.6631	9.19294	6.7023	8.01895	1.03885	2.37711	3.14705	2.29588	1.31964	1.77652	5.98427	4.89023	4.98081	4.59588	4.21445	4.42095	0.441893	0.0845509	-0.0797603	0.914615	-0.152628	0.884277
AT1G04770	NA	protein_coding	9.99822	9.99822	9.99822	7.56205	9.35894	10.9405	38.2136	36.7784	35.229	34.111	43.7829	45.9342	11.6988	11.8069	12.4239	14.4737	15.6754	16.1806	-0.144113	0.655895	0.156365	0.638822	0.317328	0.236938
AT1G04778	NA	protein_coding	1.95549	1.95549	1.95549	1.08644	1.7602	2.27861	7.07407	10.3008	10.7961	5.77032	8.00581	8.01902	3.7643	4.44327	4.87846	5.0848	3.94307	5.04144	-0.120566	NA	-0.171361	0.765408	0.0455782	0.983759
AT1G04780	NA	protein_coding	15.9301	15.9301	15.9301	12.7384	14.3154	14.9052	26.5414	30.2313	29.1835	34.3079	37.4217	27.8953	14.7798	15.2309	14.7864	14.4247	13.9055	14.0343	-0.20864	0.153465	0.196884	0.480058	-0.0665764	0.933408
AT1G04790	NA	protein_coding	15.6551	15.6551	15.6551	12.0653	13.6598	15.7393	6.92672	8.20057	6.72843	7.34795	7.23044	7.61789	16.1731	14.4969	13.1141	12.0761	13.0785	12.7489	-0.150174	0.456445	0.029325	0.967292	-0.17462	0.713236
AT1G04800	NA	protein_coding	90.2946	90.2946	90.2946	106.968	97.2421	85.591	7.77724	8.17898	7.60051	6.78141	5.55339	8.1696	59.3181	62.3769	42.3653	43.4796	49.6625	40.276	0.113741	0.544856	-0.112837	0.866189	-0.240842	0.568887
AT1G04810	RPN2B	protein_coding	29.2775	29.2775	29.2775	25.8717	27.1263	28.1397	113.074	127.282	108.81	114.694	114.155	94.6103	22.903	21.8747	20.4528	21.1666	21.0018	23.7622	-0.058872	0.751621	-0.0797586	0.84891	0.017412	0.991084
AT1G04820	TUBA4	protein_coding	245.255	245.255	245.255	275.122	264.843	277.847	282.702	257.273	276.076	287.952	249.427	252.73	225.685	186.268	177.732	233.971	223.253	247.798	0.0912425	0.392786	-0.0286623	0.957725	0.227871	0.449848
AT1G04830	NA	protein_coding	11.1204	11.1204	11.1204	10.5032	11.6023	9.93931	15.4099	20.3427	16.4357	19.3492	21.3742	17.0138	10.2493	11.0525	10.501	10.7778	9.55942	9.38275	-0.0819873	0.78302	0.132858	0.749991	-0.0772332	0.934419
AT1G04840	PCMP-H64	protein_coding	0.748725	0.748725	0.748725	0.831957	0.909833	0.916062	2.51156	2.36641	2.78478	2.43791	1.83917	2.45628	0.384343	0.785193	0.520742	0.519169	0.762812	0.849323	0.177006	0.638867	-0.0933626	0.902819	0.12377	0.917716
AT1G04850	NA	protein_coding	82.3582	82.3582	82.3582	77.9169	83.5497	87.1013	160.007	138.8	142.98	147.514	137.996	141.27	94.3012	91.722	105.715	105.098	92.8541	110.184	-0.0281226	0.88794	-0.031329	0.954098	0.0796124	0.903808
AT1G04860	UBP2	protein_coding	13.0134	13.0134	13.0134	11.3475	10.9718	10.6842	13.3859	14.3247	15.3883	16.6201	16.8175	14.631	11.3832	12.4844	12.9304	10.7357	13.7859	10.426	-0.239227	0.0858152	0.14901	0.655409	-0.0576335	0.957904
AT1G04870	PRMT10	protein_coding	31.6311	31.6311	31.6311	22.8422	32.2245	30.2573	37.612	38.3195	37.2272	39.2831	37.9672	45.0989	34.8348	30.8357	42.2921	36.2426	32.8665	35.8843	-0.122963	0.567043	0.116309	0.718576	-0.0262823	0.98706
AT1G04880	HMGB15	protein_coding	0.754103	0.754103	0.754103	0.209483	0.466669	0.384434	0.372	0.662057	0.657371	0.422026	0.771827	0.432936	0.282263	0.263611	0.25654	0.367663	0.280106	0.388829	-0.0821145	NA	-0.0213858	NA	0.0809488	NA
AT1G04890	NA	protein_coding	0	0	0	0	0	0	0	0	0	0.0300973	0	0.0242592	0	0	0	0	0	0	NA	NA	0.0190288	NA	NA	NA
AT1G04900	NA	protein_coding	11.0428	11.0428	11.0428	10.9922	10.9495	9.65057	22.3571	23.2072	21.9599	23.2803	24.4716	24.0005	9.81669	11.1886	12.2614	12.5251	11.2799	11.3432	-0.0520139	0.884733	0.0914375	0.828209	0.0749451	0.93725
AT1G04910	NA	protein_coding	22.2729	22.2729	22.2729	18.9256	21.2632	22.8082	22.6466	25.8116	23.0249	23.9964	24.0454	24.6542	24.1109	26.8202	28.7869	30.6952	29.9	33.0343	-0.0315734	0.916231	0.0353005	0.949745	0.216749	0.410556
AT1G04920	SPS3	protein_coding	0.747473	0.747473	0.747473	0.894456	0.60166	0.67836	0.992732	1.31752	0.902204	1.50945	1.36194	1.30154	0.627202	0.738656	0.443369	0.29902	0.549185	0.667057	0.0424347	0.939836	0.222903	0.632168	-0.112515	0.930374
AT1G04930	NA	protein_coding	2.90201	2.90201	2.90201	3.30327	2.3892	2.65986	7.05308	8.94834	7.95949	7.25975	8.13447	6.0257	2.86129	1.96705	1.7658	2.20859	2.61408	2.35398	-0.160252	0.687518	-0.115801	0.845933	0.0770794	0.963895
AT1G04945	NA	protein_coding	3.20748	3.20748	3.20748	3.27394	3.87751	3.09644	6.21861	7.48524	6.01474	6.78544	7.3619	7.91022	2.7282	2.89435	3.68795	2.88516	3.11108	3.17305	0.0553078	0.905401	0.143138	0.727556	-0.0119795	0.994037
AT1G04940	TIC20-I	protein_coding	0.350545	0.350545	0.350545	2.33708	1.18326	1.30199	0.605235	0.5078	1.4515	0.909557	1.07635	0.258751	0.39363	0.735239	0.79502	1.36727	0.781246	0.406682	0.350337	0.143944	-0.038812	0.956157	0.115592	0.917105
AT1G04950	TAF6	protein_coding	12.4396	12.4396	12.4396	11.4949	12.2939	12.2535	27.4136	32.5609	25.8241	30.326	29.1015	28.3351	12.069	11.1402	10.1409	11.0321	10.8608	10.3154	-0.0863795	0.739527	0.0446461	0.932525	-0.0379578	0.979474
AT1G04960	NA	protein_coding	13.9825	13.9825	13.9825	13.6778	16.0554	14.0474	36.5514	38.6846	31.8788	40.9682	40.8891	41.8134	17.484	21.3687	25.5862	22.3355	22.2207	20.8895	0.0352225	0.918892	0.20241	0.318202	0.0286445	0.986067
AT1G04970	NA	protein_coding	25.0763	25.0763	25.0763	21.7288	25.9371	22.0656	77.3419	88.1327	80.0184	91.576	90.7718	91.6998	27.5679	28.2278	34.4884	28.3777	30.7266	27.2238	-0.0689007	0.782579	0.161839	0.409976	-0.0489991	0.961936
AT5G52300	LTI65	protein_coding	0.84121	0.84121	0.84121	0.727007	0.78875	1.18442	7.56167	5.1451	4.39983	11.6695	14.4727	16.2591	0.179924	0.147031	0.402763	0.911404	0.446374	0.939777	-0.176863	0.653037	0.990216	1.75787e-10	0.490217	0.0931052
AT1G04985	NA	protein_coding	32.1386	32.1386	32.1386	24.4399	33.2231	30.1055	43.4003	39.5726	43.1622	48.0105	54.9799	42.1573	33.1887	34.336	37.9478	32.7094	27.4353	23.3033	-0.0996144	0.697553	0.182595	0.574421	-0.279527	0.345183
AT1G04990	NA	protein_coding	9.16997	9.16997	9.16997	6.14978	6.52031	7.1129	12.3662	15.8917	12.3453	10.5674	12.6145	11.962	10.9324	10.84	12.7982	10.4054	9.32868	11.4148	-0.406686	0.0229994	-0.16478	0.653446	-0.122082	0.8609
AT1G05000	NA	protein_coding	11.8014	11.8014	11.8014	8.12656	7.79879	9.95039	23.1226	23.2902	22.2415	22.8833	21.1439	15.9907	13.5452	14.7294	14.815	15.9377	12.595	15.2982	-0.370342	0.0680337	-0.14167	0.756785	0.0260179	0.987988
AT1G05010	ACO4	protein_coding	221.907	221.907	221.907	162.65	180.067	178.595	390.474	300.03	361.963	380.052	340.924	375.125	211.168	231.105	330.685	233.373	233.205	265.275	-0.260801	0.0018341	0.0599768	0.912842	-0.0540961	0.963555
AT1G05020	AP180	protein_coding	0.495759	0.495759	0.495759	0.183623	0.418358	0.361047	0.285318	0.718156	0.324124	0.378336	0.507411	0.569237	0.2916	0.389929	0.281089	0.402845	0.315679	0.255622	-0.0398515	0.93151	0.0292945	0.971134	0.0087525	0.99459
AT1G05030	NA	protein_coding	7.00746	7.00746	7.00746	7.4127	7.22855	7.05485	11.6148	14.0564	13.2923	14.7853	13.7214	14.4277	7.55398	8.67155	8.03529	7.50716	8.42438	7.19744	0.0320685	0.941214	0.130649	0.747207	-0.0507412	0.973274
AT1G05040	NA	protein_coding	0	0	0	0	0	0	0.0987891	0.0527452	0.261859	0	0.26353	0.197094	0	0.0525039	0	0	0	0	NA	NA	0.00751115	NA	-0.015682	NA
AT1G05055	ATGTF2H2	protein_coding	9.13304	9.13304	9.13304	9.55572	10.3962	8.91376	19.8629	23.6334	23.5358	24.4605	22.5164	23.1604	10.8651	10.6266	15.0285	12.8276	15.2393	13.715	0.129012	0.67786	0.069281	0.895835	0.168669	0.766866
AT1G05060	NA	protein_coding	17.2361	17.2361	17.2361	10.5171	11.2325	12.7122	15.9239	17.319	15.7199	18.0045	14.247	17.7479	14.6398	15.4113	20.3813	18.7823	17.5096	20.9595	-0.240621	0.346063	0.042109	0.954098	0.157688	0.799041
AT1G05061	NA	pseudogene	0.381742	0.381742	0.381742	0.530223	0.579856	0.250211	2.07145	2.21197	1.91345	1.39836	1.92566	2.20726	0.183712	0.400336	0.346309	0.496316	0.668465	0.516687	-0.0490063	NA	-0.0629932	0.941767	0.168026	NA
AT1G05065	CLE20	protein_coding	1.97877	1.97877	1.97877	0.879497	3.47325	6.22548	3.51407	4.37785	2.06994	2.89937	1.04157	4.67394	2.53941	2.90521	1.43608	3.60173	4.53601	2.14261	0.0509749	0.905401	-0.0325974	NA	0.156386	0.85197
AT1G05070	NA	protein_coding	21.4926	21.4926	21.4926	24.0082	27.2535	26.5346	25.5802	23.0024	26.0713	22.9801	18.5559	26.5807	28.1657	26.7134	32.3929	32.6004	25.4161	30.9591	0.230695	0.232761	-0.0864542	0.885978	0.0309197	0.986067
AT1G05080	NA	protein_coding	0	0	0	0	0	0	0.223622	0	0.329308	0.461264	0.265128	0.371791	0	0	0.0342702	0.0491146	0	0.0584348	-0.0192927	NA	0.107377	NA	0.0234853	NA
AT1G05085	NA	protein_coding	0	0	0	0	0	0	0	0	0	0	0	0	0	0	0	0	0	0	NA	NA	NA	NA	NA	NA
AT1G05090	NA	protein_coding	9.82725	9.82725	9.82725	9.61352	10.1261	8.83484	7.88636	11.1706	9.50941	9.44449	9.32259	10.1577	11.3444	11.2921	11.8797	10.0869	10.3595	9.7463	-0.0622402	0.846534	0.0237116	0.973723	-0.162218	0.720416
AT1G05100	MAPKKK18	protein_coding	0.470425	0.470425	0.470425	0.17424	0.582236	0.822233	1.31501	1.56942	0.341735	1.67534	1.71958	2.93224	0.50309	0.493338	0.533451	1.22323	0.499246	1.27344	0.0749411	NA	0.336209	0.27711	0.297179	0.526036
AT1G05120	NA	protein_coding	11.3936	11.3936	11.3936	10.5095	10.4529	10.3082	13.7629	15.5044	13.4656	14.3132	14.6087	13.9628	10.8725	10.7996	11.4789	10.4689	9.83605	10.196	-0.138819	0.495968	0.0174245	0.977669	-0.100147	0.88003
AT1G05135	NA	pseudogene	10.486	10.486	10.486	13.7473	11.0006	10.6803	5.43325	4.68914	7.23382	4.09904	6.15489	6.90485	13.2149	12.4603	7.93865	5.14923	7.39761	4.49268	-0.0536291	0.89956	-0.000653024	0.999551	-0.658174	0.0081864
AT1G05136	NA	protein_coding	0	0	0	0	0	0	0	0	0	0	0	0	0	0	0	0	0	0	NA	NA	NA	NA	NA	NA
AT1G05140	ARASP2	protein_coding	31.8555	31.8555	31.8555	42.5201	41.628	42.8564	20.8655	21.2017	24.5429	21.4657	24.3517	26.8961	25.9958	31.3971	23.8924	27.4963	33.6669	27.0915	0.248653	0.045286	0.118694	0.786414	0.103131	0.901559
AT1G05150	NA	protein_coding	24.0882	24.0882	24.0882	21.4817	24.9861	23.2197	10.8118	12.0353	11.115	8.89949	8.22317	10.0222	21.6701	21.9547	19.3514	16.8911	19.5954	16.978	0.0147883	0.958009	-0.26217	0.218444	-0.204406	0.539799
AT1G05160	KAO1	protein_coding	6.95903	6.95903	6.95903	6.39942	7.06325	6.5011	6.20289	7.43266	7.19597	5.97734	6.94716	5.97513	7.45251	7.52448	8.29411	6.61416	7.12053	6.31029	-0.0683771	0.851912	-0.104271	0.851144	-0.174193	0.736689
AT1G05170	B3GALT2	protein_coding	7.38742	7.38742	7.38742	5.86332	6.51903	7.47058	36.6504	40.4986	39.0068	38.465	41.5703	37.3656	8.05838	10.2374	13.2838	11.2854	12.768	12.8557	-0.0629376	0.873099	0.0271183	0.962331	0.191396	0.722273
AT1G05180	AXR1	protein_coding	23.2215	23.2215	23.2215	18.7411	21.8815	21.1483	35.2096	38.1131	38.4826	33.1893	33.3671	33.9204	23.5268	27.685	34.2157	22.8816	28.1099	23.972	-0.0932505	0.666093	-0.125369	0.668081	-0.152491	0.768903
AT1G05190	RPL6	protein_coding	525.317	525.317	525.317	602.321	571.601	594.064	384.631	307.732	358.907	338.492	311.697	338.181	397.51	453.922	368.134	385.867	472.104	410.336	0.117089	0.222384	-0.0684179	0.88844	0.0524474	0.959622
AT1G05200	GLR3.4	protein_coding	8.69857	8.69857	8.69857	9.72978	9.9499	10.0012	8.81012	10.5799	8.86756	8.53933	9.10161	10.2248	9.08623	7.9403	8.58592	8.11564	9.62407	8.35935	0.16896	0.350648	-0.00490063	0.995357	0.0297522	0.985556
AT1G05205	NA	protein_coding	33.3031	33.3031	33.3031	42.9738	44.7239	40.9965	28.4406	28.6722	31.3724	28.8584	26.5461	31.8953	44.8066	41.8726	55.1448	48.6525	43.4382	44.8679	0.0901979	0.760781	0.00180349	0.998465	-0.03493	0.980753
AT1G05210	NA	protein_coding	11.2682	11.2682	11.2682	9.93033	9.61824	8.94206	13.8007	15.4874	15.6939	12.6518	11.9307	17.5273	13.0479	14.1261	15.5097	16.5867	12.041	14.1245	-0.145234	0.689379	-0.0538042	0.94427	0.00797592	0.99459
AT1G05220	NA	protein_coding	1.83365	1.83365	1.83365	1.69791	1.30667	1.51345	1.90959	1.98546	2.93047	1.61701	0.80432	1.15297	1.76487	2.88444	2.03311	2.05288	1.49193	1.41819	-0.01577	0.978661	-0.316336	0.337634	-0.196646	0.816951
AT1G05230	HDG2	protein_coding	8.76346	8.76346	8.76346	10.3301	9.92031	9.84263	3.02447	4.26522	3.68895	3.0718	3.15708	3.65654	8.31717	8.26428	9.06849	8.68604	10.927	10.6952	0.236336	0.182924	-0.104839	0.864567	0.214156	0.545512
AT1G05240	PER1	protein_coding	10.3088	10.3088	10.3088	3.99183	6.59041	6.48386	0.847559	0.617082	1.15735	0.333757	0.205541	0.192155	25.056	29.5254	30.819	16.652	19.0463	14.557	-0.799999	7.10515e-06	-0.334681	NA	-0.647674	8.49441e-05
AT1G05250	PER1	protein_coding	10.8053	10.8053	10.8053	4.46187	5.0274	5.87	1.15249	0.538418	1.46381	0.356585	0.256199	0.179635	25.2037	26.6063	27.5526	15.662	16.2247	14.0603	-0.739216	3.14291e-05	-0.392266	NA	-0.686774	2.4863e-06
AT5G28510	BGLU24	protein_coding	0.498028	0.498028	0.498028	0.276696	0.420273	0.380835	0.675614	0.4591	0.108536	2.05236	2.89456	2.63456	0.359511	0.2285	0.564752	0.728441	0.515327	0.866674	-0.108714	NA	0.952675	1.50669e-07	0.256879	0.637684
AT1G05270	NA	protein_coding	29.2139	29.2139	29.2139	30.7824	35.024	33.8314	31.5201	29.0341	29.6691	31.981	28.4065	34.2756	32.3659	39.8052	42.6582	38.169	37.0212	35.7844	0.0340576	0.903732	0.0778568	0.870214	-0.0355095	0.978301
AT1G05280	NA	protein_coding	1.39902	1.39902	1.39902	1.03636	1.34925	0.931535	1.446	1.61428	0.987264	1.1795	0.642895	0.393398	1.53891	1.2925	1.35982	1.47245	1.69684	2.52476	-0.168035	0.672923	-0.267021	0.458277	0.23348	0.746771
AT1G05290	NA	protein_coding	0	0	0	0	0	0	0	0.0466556	0.077209	0	0	0	0	0	0	0	0	0	NA	NA	-0.0246155	NA	NA	NA
AT1G05291	NA	protein_coding	0	0	0	0	0	0	0	0	0	0	0	0	0	0	0	0	0	0	NA	NA	NA	NA	NA	NA
AT1G05300	ZIP5	protein_coding	1.59648	1.59648	1.59648	1.16416	0.909378	0.741203	2.5103	2.78571	2.39197	1.73614	1.40057	1.96404	0.896351	0.83712	1.10885	0.7135	1.17541	0.810312	-0.251077	0.452744	-0.333806	0.312385	-0.030446	0.99049
AT1G05310	PME8	protein_coding	4.17718	4.17718	4.17718	2.48654	2.26608	2.60753	1.0303	0.510804	0.650242	0.455399	0.261757	0.624008	5.21708	3.63749	4.56765	5.62485	4.41727	4.2115	-0.397027	0.132571	-0.133896	NA	0.0686897	0.967692
AT1G05320	NA	protein_coding	10.8066	10.8066	10.8066	9.79482	11.877	11.6037	2.40163	2.81711	3.02223	2.27425	2.00611	3.61176	11.2414	11.9324	11.811	11.0769	12.3532	12.5229	-0.0838787	0.74876	-0.0240333	0.979407	0.0403414	0.974511
AT1G05330	NA	protein_coding	2.16805	2.16805	2.16805	1.60604	0.975763	0.842094	0.237666	0.253788	0	0	0	0.118542	0	1.01051	0.655603	1.25278	0.92035	0.372628	-0.0110651	NA	-0.0258498	NA	0.0682731	NA
AT1G05340	NA	protein_coding	8.69658	8.69658	8.69658	4.98753	8.23841	8.0905	23.1108	24.8263	20.1753	22.094	24.2418	29.8876	9.45045	8.97307	12.4067	12.5833	9.46756	11.4996	-0.244545	0.438167	0.143778	0.749991	0.0956878	0.935269
AT1G05350	NA	protein_coding	23.2928	23.2928	23.2928	22.3404	22.7184	25.4988	18.566	22.7637	21.908	18.7862	18.3373	21.2353	23.1272	24.0417	29.1661	26.578	25.4875	28.0186	-0.033853	0.908537	-0.086674	0.852866	0.0694681	0.933338
AT1G05360	KMS2	protein_coding	13.7912	13.7912	13.7912	12.1791	12.9289	11.5262	12.7746	15.3859	12.9146	13.3466	13.2612	14.3139	13.9115	17.4944	19.6135	16.0121	16.4896	16.1627	-0.165147	0.47148	0.00726446	0.992658	-0.0509541	0.968329
AT1G05370	NA	protein_coding	2.02156	2.02156	2.02156	2.39604	2.45655	2.12003	0.265929	0.248473	0.352449	0.329118	0.591163	0.696354	2.55107	1.73135	1.43657	2.27785	1.71633	1.87623	0.108943	0.812507	0.16439	NA	0.0265058	0.991651
AT1G05380	NA	protein_coding	11.1883	11.1883	11.1883	9.67235	11.1833	10.7892	14.7971	17.3378	14.6717	17.106	17.8327	14.1083	8.46329	8.10454	7.12018	5.68997	7.60023	6.22891	-0.0977135	0.632958	0.0733597	0.888101	-0.230076	0.554963
AT1G05385	PSB27-2	protein_coding	27.9405	27.9405	27.9405	31.6407	31.6783	32.012	89.2931	80.3506	82.5089	72.2317	80.3379	95.3898	32.8543	39.1153	38.5057	32.7632	42.9887	34.5345	0.130075	0.593903	-0.00796422	0.99147	0.00430534	0.996865
AT1G05390	NA	tRNA	0	0	0	0	0	0	0	0	0	0	0	0	0	0	0	0	0	0	NA	NA	NA	NA	NA	NA
AT1G05400	NA	protein_coding	1.10144	1.10144	1.10144	0.778832	0.946373	0.787561	5.13703	5.74923	3.92789	5.99087	4.39217	5.07517	1.542	1.26009	1.45339	1.62729	1.7215	1.62632	-0.182651	0.586671	0.0497362	0.954246	0.107013	0.936726
AT1G05410	NA	protein_coding	14.9423	14.9423	14.9423	11.7051	14.7642	14.1092	13.3865	11.7312	11.778	13.1071	12.2549	14.1707	16.7513	18.522	21.0862	15.9287	16.2588	16.6489	-0.0643335	0.833408	0.102505	0.837063	-0.175377	0.658572
AT1G05420	OFP12	protein_coding	1.31802	1.31802	1.31802	1.78999	1.28526	1.5358	0.577938	0.617142	0.127661	0.268224	0.128476	0	1.97335	0.998268	1.79352	1.1424	1.86503	1.24592	0.0864484	0.833798	-0.0980503	NA	-0.0488161	0.980634
AT1G05430	NA	protein_coding	40.6585	40.6585	40.6585	42.1664	54.0767	49.5821	82.9017	80.9431	84.5745	74.1256	72.8144	91.2536	62.3737	63.4682	75.6346	82.2087	60.1712	72.5074	0.147321	0.440956	-0.0408665	0.940188	0.0896622	0.913013
AT1G05440	NA	protein_coding	2.87369	2.87369	2.87369	5.29772	4.18869	4.68032	0.773233	0.378439	0.284667	0.598102	0.515671	0.739199	3.10117	2.19175	2.07372	2.63231	1.87144	2.37413	0.340857	0.197456	0.0977038	NA	-0.0531292	0.979474
AT1G05450	NA	protein_coding	0.111805	0.111805	0.111805	0.124234	0.301918	0.195419	0.110307	0	0	0	0.294256	0.0550184	0.358705	0.175876	0.354996	0.726807	0.498351	0.951204	0.00100612	NA	0.0325462	NA	0.242554	NA
AT1G05460	SDE3	protein_coding	5.14164	5.14164	5.14164	4.72818	5.5458	5.81045	6.82198	6.989	5.95038	6.33223	7.67338	6.86342	3.54569	3.78065	2.82813	3.15032	3.61268	3.54245	-0.0330751	0.934202	0.0763992	0.892891	0.0200871	0.992139
AT1G05470	CVP2	protein_coding	10.6167	10.6167	10.6167	10.1938	11.2629	9.4075	3.06569	2.80598	2.25728	1.49055	1.62263	2.38465	7.95166	8.30185	6.00694	6.20417	6.50116	6.60903	0.0665123	0.824216	-0.337362	0.286276	-0.162283	0.806081
AT1G05490	CLSY3	protein_coding	0.151763	0.151763	0.151763	0.120453	0.219547	0.189471	1.60425	2.60387	1.81434	1.53541	2.39652	1.88837	0.3617	0.329679	0.491703	0.211406	0.2623	0.368902	0.0126505	NA	-0.0351311	0.968526	-0.210154	0.788551
AT1G05500	SYT5	protein_coding	33.5112	33.5112	33.5112	31.8795	35.0678	33.3757	75.7773	78.2536	69.3439	73.1796	67.9204	76.708	35.9089	41.0668	46.7374	43.0467	40.8112	44.8181	0.020852	0.935918	-0.0176149	0.971134	0.0602396	0.941272
AT1G05510	NA	protein_coding	0.203531	0.203531	0.203531	0.113078	0	0	0	0	0	0	0.0892777	0	0	0	0	0	0	0	-0.0799561	NA	0.0128256	NA	NA	NA
AT1G05520	NA	protein_coding	18.7042	18.7042	18.7042	16.4982	17.3917	18.4357	27.8516	35.4088	29.8196	30.9143	33.0548	27.4797	14.7238	13.7105	12.0351	12.3345	13.2853	12.7662	-0.155019	0.352787	-0.00728448	0.992398	-0.0621256	0.952607
AT1G05530	UGT75B2	protein_coding	2.77028	2.77028	2.77028	0.89107	2.01786	1.91133	0	0	0.0635507	0.133524	0	0.0358746	1.49691	1.37615	1.91793	1.80087	1.39263	2.02984	-0.427833	0.105057	0.0252853	NA	0.0669889	0.973274
AT1G05540	NA	protein_coding	0.628221	0.628221	0.628221	1.48337	1.5374	2.2647	1.16213	0.82731	0.958364	0.575309	0.895589	1.31386	1.76359	1.77058	1.31792	2.90975	3.70024	2.30795	0.278287	0.365231	-0.0120509	0.98888	0.493872	0.139361
AT1G05550	NA	protein_coding	0	0	0	0	0.0764653	0.0494928	0.0558739	0.0894961	0.148104	0.0345751	0.0993664	0.055737	0	0.0890867	0	0.07363	0.25243	0.131404	-0.0181944	NA	-0.0344588	NA	0.135406	NA
AT1G05560	UGT75B1	protein_coding	51.5575	51.5575	51.5575	34.5211	40.8046	45.6384	23.376	22.5101	19.4423	20.1111	29.005	28.3453	41.4985	39.0461	43.3998	49.7039	49.6872	55.256	-0.252127	0.0509783	0.2145	0.472176	0.296826	0.110072
AT1G05562	NA	ncRNA	6.73643	6.73643	6.73643	7.91548	7.21368	6.90216	8.86156	6.77071	6.34481	7.56358	7.20044	8.80174	5.51493	5.23751	2.73949	4.58047	4.63462	5.21014	0.17105	0.601583	0.0949693	0.888867	0.0600215	0.975893
AT5G34866	NA	transposable_element	0	0	0	0	0	0	0.484103	0.323089	0.481203	1.87229	1.9909	2.0524	0	0	0	0	0	0	NA	NA	0.819929	1.76893e-05	NA	NA
AT1G05575	NA	protein_coding	3.00996	3.00996	3.00996	2.22971	2.84483	2.10439	2.17773	2.95967	2.62386	2.45017	2.11249	3.85107	4.76407	7.04968	9.28398	7.30493	4.98322	4.81117	-0.20469	0.560281	0.0461747	0.954754	-0.161144	0.873731
AT1G05577	NA	protein_coding	0.464788	0.464788	0.464788	0.442676	0.224127	0.348163	0.0655086	0.104929	0.173643	0	0	0	0.127816	0.591875	0.301176	0.302143	0.380517	0.256771	0.00091869	NA	-0.0925158	NA	-0.0226725	NA
AT1G05580	CHX23	protein_coding	0	0	0	0	0	0	0.0683528	0	0	0	0	0	0	0	0	0	0	0	NA	NA	-0.0285728	NA	NA	NA
AT1G05590	HEXO2	protein_coding	8.33035	8.33035	8.33035	9.4124	9.92064	8.91608	4.8943	4.43743	3.87567	3.88579	4.59837	3.96112	8.10799	7.60727	7.17503	8.18376	8.94005	7.78217	0.0747279	0.81261	-0.0517569	0.9487	0.10853	0.895941
AT1G05600	NA	protein_coding	6.14661	6.14661	6.14661	5.53776	6.54211	6.53313	16.2806	17.5017	16.6537	16.667	17.2944	19.4289	4.76128	5.48781	6.10355	4.57166	5.04225	4.24001	-0.00426546	0.992919	0.0856707	0.851144	-0.180271	0.773229
AT1G05610	APS2	protein_coding	0.544602	0.544602	0.544602	1.21028	0.551489	0.832897	0.134326	0.430314	0.296714	0.290927	0.358329	0.133997	0.960987	0.7853	1.11162	0.752308	0.866951	1.31628	0.0720986	0.873242	-0.0247223	NA	0.0154383	0.993526
AT1G05615	NA	protein_coding	0	0	0	0	0	0	0	0	0	0	0	0	0	0	0	0	0	0	NA	NA	NA	NA	NA	NA
AT1G05620	URH2	protein_coding	21.3872	21.3872	21.3872	15.3321	19.4065	18.3558	22.6132	18.3728	20.1807	16.38	13.3155	14.1458	25.1348	25.0818	26.843	25.1651	22.3558	26.5611	-0.229315	0.227584	-0.369493	0.0698973	-0.0442742	0.972739
AT1G05630	5PTASE13	protein_coding	4.00152	4.00152	4.00152	4.24683	4.25993	3.67636	2.10049	2.79696	1.90064	1.98884	2.09279	1.96911	3.90081	4.42507	3.53702	3.08482	3.26667	4.02731	-0.0495715	0.896788	-0.115544	0.850237	-0.151298	0.833932
AT1G05640	NA	protein_coding	2.17035	2.17035	2.17035	2.52926	1.96551	2.22055	0.992295	1.03172	1.33821	0.420132	0.510835	0.651226	1.76626	1.83195	1.77681	1.68616	1.9213	1.63766	0.00996848	0.985354	-0.370542	0.197348	-0.0161011	0.993526
AT1G05650	NA	protein_coding	1.85153	1.85153	1.85153	0.187032	0.738616	0.36775	0	0	0	0	0	0	1.40407	1.23564	1.4888	1.20362	1.12539	1.23675	-0.459033	0.035768	NA	NA	-0.091779	0.949891
AT1G05660	NA	protein_coding	4.71299	4.71299	4.71299	2.05736	2.95446	3.45685	0.0830328	0.0886653	0.14673	0.0513813	0	0	3.72618	4.50124	5.15354	4.48621	3.91207	4.8819	-0.367517	0.180602	-0.0566145	NA	-0.00526771	0.997115
AT1G05670	NA	protein_coding	2.87252	2.87252	2.87252	3.55757	3.85826	3.321	5.43189	6.43083	6.39053	6.06493	6.14256	6.18424	2.64958	3.09088	3.17593	2.9566	3.54388	3.03167	0.128676	0.697459	0.0199781	0.977963	0.0827193	0.940244
AT1G05675	UGT74E1	protein_coding	2.13755	2.13755	2.13755	1.11336	0.631338	0.7589	0.263614	0.316683	0.23292	0.163126	0	0.230097	1.02869	1.54115	2.39363	0.738199	1.31857	1.03328	-0.216729	0.488028	-0.0910046	NA	-0.297409	0.585812
AT1G05680	UGT74E2	protein_coding	50.8506	50.8506	50.8506	10.7313	15.6122	16.4208	6.87072	4.70662	6.92979	5.57528	5.93655	4.13819	9.19004	9.30128	12.9929	18.4073	17.152	27.1341	-0.27703	0.300777	-0.14523	0.811003	0.773574	9.80213e-05
AT1G05690	BT3	protein_coding	5.04659	5.04659	5.04659	6.60895	9.04462	7.7706	2.9044	2.65836	3.24706	2.9343	3.4786	4.46418	8.36535	9.70272	9.94661	10.1543	10.0229	11.1054	0.469298	0.0178079	0.20343	0.674211	0.13943	0.82493
AT1G05700	NA	protein_coding	3.07881	3.07881	3.07881	2.8148	4.34117	4.46172	0.615202	0.636405	0.373705	0.166552	0.30771	0.306847	4.9514	5.78318	4.29562	3.04015	4.83912	2.41138	0.00986384	0.984348	-0.275477	0.387491	-0.369252	0.337794
AT1G05710	NA	protein_coding	10.7125	10.7125	10.7125	12.057	13.3442	12.8651	9.478	11.7956	8.79615	7.67942	7.09396	8.70655	19.3354	19.2795	22.0384	24.6206	17.6914	20.847	0.0735988	0.821696	-0.263478	0.380367	0.0569696	0.961936
AT1G05720	NA	protein_coding	37.2394	37.2394	37.2394	40.1037	40.6377	39.7889	60.0178	64.6937	55.9201	65.5584	68.9196	71.167	41.1618	39.5882	58.1366	49.5768	48.4808	47.8389	0.0351667	0.911494	0.181911	0.426316	0.0709106	0.941999
AT1G05730	NA	protein_coding	2.43669	2.43669	2.43669	1.64388	2.46751	1.74922	10.2172	11.277	9.40683	11.6354	10.0776	11.9479	2.28945	2.69227	4.49998	5.43089	3.93437	4.98073	-0.00129205	0.998811	0.111566	0.842445	0.369164	0.386453
AT1G05740	NA	protein_coding	0.227694	0.227694	0.227694	0	0	0.198988	5.61609	4.078	5.16066	6.11648	6.39212	7.73121	0	0.119392	0.10328	0	0.144987	0	-0.0235493	NA	0.227643	0.62886	-0.00819283	NA
AT1G05750	PDE247	protein_coding	1.94761	1.94761	1.94761	1.44275	1.87833	1.81014	3.69053	3.63147	3.17998	3.32179	4.33935	3.78798	1.52742	1.52375	1.54248	1.38666	1.47638	1.36288	-0.165848	0.651981	0.103398	0.863403	-0.0776871	0.957904
AT1G05760	RTM1	protein_coding	8.65167	8.65167	8.65167	7.51596	9.76995	7.97333	6.05262	5.46886	4.388	4.12955	4.83001	6.42483	11.1029	11.4651	17.9091	14.316	13.2217	16.7894	-0.0508698	0.920869	-0.0108041	0.992398	0.101242	0.930374
AT1G05770	JAL2	protein_coding	0.667538	0.667538	0.667538	1.33514	1.53222	0.933406	0	0.140654	0.698292	0.652068	0.117125	0.459886	2.65567	1.75013	3.20956	2.43009	3.06044	2.58146	0.0328234	0.94764	0.0440763	NA	0.0456201	0.98382
AT1G05780	NA	protein_coding	11.7162	11.7162	11.7162	13.3361	14.8545	15.1088	17.4797	17.9128	20.4265	21.3714	19.0527	20.6711	16.8692	21.2022	35.8393	27.2143	23.7458	24.5326	0.0267356	0.956283	0.117792	0.82893	0.0347054	0.98706
AT1G05785	NA	protein_coding	8.79592	8.79592	8.79592	11.4985	12.7495	10.4	6.50855	8.99418	7.32935	9.71346	10.0996	9.92985	10.458	13.4974	13.436	15.3039	12.9315	14.2063	0.129171	0.727136	0.262553	0.47226	0.148922	0.842328
AT1G05790	NA	protein_coding	13.8906	13.8906	13.8906	12.7057	13.0741	12.0689	17.2001	18.1759	15.6536	18.2882	19.8509	17.9504	14.5709	14.8627	16.1807	13.4007	13.9468	13.9196	-0.0909829	0.705937	0.133524	0.684032	-0.123202	0.80586
AT1G05800	DGL	protein_coding	0	0	0	0	0	0	0	0	0	0	0	0	0	0	0	0	0	0.0544732	NA	NA	NA	NA	0.0187761	NA
AT1G05805	BHLH128	protein_coding	11.6877	11.6877	11.6877	7.23225	8.03207	7.76765	1.38097	2.43316	2.07429	2.52093	3.37689	2.54853	10.2389	11.3395	13.0472	11.1464	9.53676	10.501	-0.306303	0.16737	0.260847	0.535189	-0.119502	0.877452
AT1G05810	ARA	protein_coding	18.4768	18.4768	18.4768	15.3362	17.5833	15.7582	28.0027	30.3713	31.1461	31.1909	26.3648	29.0843	24.4259	27.7228	34.4323	24.2394	22.3965	20.6609	-0.139945	0.620392	-0.0241185	0.970758	-0.297487	0.306403
AT1G05820	SPPL5	protein_coding	1.31931	1.31931	1.31931	2.49758	1.71535	1.75082	10.4131	11.66	13.8861	13.126	10.8883	7.6464	1.34821	1.28108	1.17469	1.81057	1.83574	1.24714	0.372139	0.183933	-0.121731	0.838977	0.219265	0.766866
AT1G05830	ATX2	protein_coding	16.0061	16.0061	16.0061	13.4482	14.4311	16.0943	14.1117	16.8766	12.9938	12.2509	16.478	15.0052	13.3298	13.1868	13.6292	11.9036	13.645	12.339	-0.11317	0.518108	0.00560551	0.994255	-0.0691364	0.928906
AT1G05835	NA	protein_coding	18.9871	18.9871	18.9871	32.8188	24.471	31.6781	0.189219	0.101027	0.334374	0.46836	0.504762	0.377511	16.8597	17.5989	15.0499	14.8364	15.0212	16.3168	0.378843	0.0665939	0.068635	NA	-0.0728247	0.956555
AT1G05840	NA	protein_coding	21.2029	21.2029	21.2029	16.12	16.4552	14.9368	24.8592	26.5456	24.5247	27.7182	27.2576	28.2088	22.9893	23.8679	21.7658	20.1213	18.6623	15.5358	-0.356995	0.00991618	0.132352	0.66275	-0.284706	0.300622
AT1G05850	CTL1	protein_coding	209.447	209.447	209.447	203.039	207.131	200.142	233.669	218.49	242.695	253.64	222.696	237.612	232.765	211.334	204.269	224.146	226.389	226.079	-0.00846255	0.96787	0.0474664	0.925829	0.0591158	0.939753
AT1G05860	NA	protein_coding	8.81967	8.81967	8.81967	9.80011	10.4198	10.3758	12.8012	18.5389	17.5945	16.5678	18.4507	16.1501	9.52277	9.33819	8.88577	8.98596	9.45002	9.11703	0.0845801	0.817078	0.0570567	0.933258	-0.00195317	0.998186
AT1G05870	NA	protein_coding	35.0729	35.0729	35.0729	38.8974	47.536	49.2523	15.5185	13.7506	10.6192	11.1149	10.0998	18.9389	44.7522	45.801	50.6407	56.4771	48.4592	59.3776	0.236624	0.111594	0.0213295	0.980977	0.203536	0.489098
AT1G05880	ARI12	protein_coding	0.288905	0.288905	0.288905	0	0.0390079	0.100993	0	0.030437	0	0	0	0	1.74257	1.60578	2.62089	0.901477	0.55189	0.625652	-0.172753	NA	-0.0116725	NA	-0.727072	0.00549326
AT1G05890	ARI5	protein_coding	43.7975	43.7975	43.7975	36.4557	37.5199	37.9648	149.248	137.176	142.725	157.828	145.092	145.576	44.1839	44.0446	46.8682	46.921	37.9062	41.0892	-0.192707	0.0824536	0.0715815	0.853014	-0.0847386	0.900364
AT1G05894	NA	protein_coding	0.200799	0.200799	0.200799	0.446242	0.632609	0.292472	1.12261	1.12825	1.22529	1.55282	1.23311	1.31749	0.429483	0.421159	0.364322	0.435109	0.298342	0.517678	0.119883	NA	0.108152	0.881957	0.0111589	NA
AT1G05900	NTH2	protein_coding	14.4546	14.4546	14.4546	13.5679	17.6897	15.8047	9.11658	12.6555	11.5073	12.3708	12.623	13.1542	14.8654	16.7853	13.5021	13.4296	15.5083	15.5697	0.14444	0.556586	0.166981	0.666748	-0.0139943	0.993245
AT1G05910	NA	protein_coding	9.61376	9.61376	9.61376	10.9917	11.8703	11.8508	18.3958	20.6832	17.7315	19.3843	20.0198	17.168	7.74345	6.54005	6.56402	6.79231	7.61985	8.2378	0.15529	0.354323	0.0097038	0.987814	0.105575	0.895617
AT1G05920	NA	protein_coding	0	0	0	0	0	0	0	0	0	0	0.0592364	0.0664542	0	0	0	0	0	0	NA	NA	0.0304014	NA	NA	NA
AT1G05925	NA	protein_coding	0	0	0	0	0	0	0	0	0	0	0	0	0	0	0	0	0	0	NA	NA	NA	NA	NA	NA
AT1G05930	NA	protein_coding	0	0	0	0	0	0	0	0	0.0908436	0.0636226	0.0914233	0	0	0	0	0	0	0	NA	NA	0.010061	NA	NA	NA
AT1G05940	CAT9	protein_coding	16.4261	16.4261	16.4261	15.3613	15.2219	14.7565	29.5937	33.1328	26.3258	28.0297	29.2237	30.3746	15.9082	15.862	13.3512	12.4688	13.4155	13.099	-0.0634184	0.817078	-0.00605795	0.99274	-0.176444	0.712474
AT1G05950	NA	protein_coding	6.59694	6.59694	6.59694	8.51607	9.0054	7.71524	5.35998	4.98257	4.73589	4.61982	4.55333	5.96746	6.41175	6.05347	6.51267	5.95968	6.5172	4.87715	0.260593	0.22048	0.0238867	0.977042	-0.0956355	0.924722
AT1G05960	NA	protein_coding	22.8672	22.8672	22.8672	18.8094	19.903	19.5595	20.6696	26.7649	20.8518	22.2351	22.6191	19.1842	17.4101	16.0534	14.5115	13.9701	15.0595	13.9276	-0.223203	0.037082	-0.0641587	0.903254	-0.136873	0.792814
AT1G05970	NA	protein_coding	11.6371	11.6371	11.6371	10.086	8.72039	9.86488	12.2849	11.8922	11.9704	12.5752	12.353	12.7129	13.0674	14.2176	15.5715	11.8012	12.3007	10.9806	-0.207966	0.474196	0.0600209	0.933258	-0.227925	0.608412
AT1G05980	NA	tRNA	0	0	0	0	0	0	0	0	0	0.84565	0	0	0	0	0	0	0	0	NA	NA	0.0115117	NA	NA	NA
AT1G05990	CML7	protein_coding	0.503688	0.503688	0.503688	0.18656	0.340039	0.293457	0.165646	0	0	0	0	0	0.646394	0.880368	0.990027	0.545717	0.748365	1.29855	-0.114722	NA	-0.0148959	NA	0.00639884	NA
AT1G06000	UGT89C1	protein_coding	8.79787	8.79787	8.79787	10.4043	10.097	15.0479	5.26999	7.08401	5.14941	4.41209	4.02453	5.50447	12.218	11.4012	10.4897	14.8699	14.9657	16.7197	0.33222	0.114147	-0.218432	0.600804	0.384538	0.0902838
AT1G06002	NA	ncRNA	2.32915	2.32915	2.32915	1.7646	1.78683	1.66542	3.34247	2.84421	1.8458	2.39152	2.04334	2.7612	1.8342	1.88746	1.77681	1.10117	1.48311	2.62026	-0.139193	0.7411	-0.0558633	0.9504	-0.0361332	0.987634
AT1G06010	NA	protein_coding	19.8515	19.8515	19.8515	22.5835	20.528	18.0372	22.228	21.91	20.3266	22.2194	18.7977	22.8713	22.8474	26.023	32.0873	27.7555	26.1842	22.665	0.015539	0.975001	0.00907537	0.992368	-0.0568321	0.967692
AT1G06020	NA	protein_coding	0.0960792	0.0960792	0.0960792	0.21352	0.0648629	0.251898	0.568751	0.303666	0.418773	0.52792	0.252867	0.425518	0.308252	0.100759	0.348645	0.187373	0.367076	0.371551	-0.0221984	NA	-0.00322692	NA	0.0395259	NA
AT1G06030	NA	protein_coding	0.195358	0.195358	0.195358	0	0.197829	0.0853641	1.54192	1.54361	1.44754	0.954152	1.62816	1.20167	0.313384	0.256091	0.265837	0.0634978	0.124396	0.377737	0.0142812	NA	-0.0895416	0.90423	-0.0638046	NA
AT1G06040	BBX24	protein_coding	159.995	159.995	159.995	202.585	208.052	197.884	22.926	26.6484	20.5223	21.8616	26.8692	34.3422	147.834	152.008	143.002	151.9	163.296	151.381	0.27318	0.000304662	0.210519	0.511196	0.0738339	0.908946
AT1G06050	NA	protein_coding	4.93256	4.93256	4.93256	7.10803	6.55586	5.11894	6.3112	5.92735	4.77013	6.11691	5.74716	6.33366	6.0828	7.7188	9.43886	6.71359	7.26322	6.25894	0.0471994	0.92276	0.0848406	0.90594	-0.145498	0.8609
AT1G06060	NA	protein_coding	19.4988	19.4988	19.4988	18.0885	19.9266	21.8869	12.9721	14.1819	13.6449	15.563	15.5367	15.5372	20.3745	22.4184	24.6266	21.7461	20.8453	20.0618	0.011548	0.976933	0.169854	0.651102	-0.0851291	0.917716
AT1G06070	NA	protein_coding	8.90354	8.90354	8.90354	10.186	7.86023	9.07019	10.0837	14.2922	12.9051	14.4096	19.4581	13.0404	8.38366	8.45321	8.84181	6.23311	8.75572	6.88624	0.00317223	0.994506	0.262834	0.387491	-0.181647	0.748362
AT1G06080	ADS1	protein_coding	9.07381	9.07381	9.07381	8.175	8.99542	8.78711	0.967809	0.904277	0.855121	0.698701	0.215145	0.925211	9.86122	8.70136	12.9406	12.3817	11.2434	10.2424	-0.0722589	0.852414	-0.119308	0.832267	0.0917565	0.930374
AT1G06090	NA	protein_coding	14.814	14.814	14.814	8.91628	11.6082	8.47678	3.47989	2.50826	3.15157	1.61504	1.62452	1.34515	15.6163	13.5936	18.7186	21.725	14.5987	21.6193	-0.522521	0.00408635	-0.447538	0.0910328	0.222581	0.661961
AT1G06100	NA	protein_coding	0.88649	0.88649	0.88649	6.03335	4.48851	3.87363	0.109327	0.0583713	0.193194	0.202956	0.388854	0.272647	5.11944	3.71867	3.61893	4.17801	5.29201	4.71374	0.511218	0.0375853	0.079711	NA	0.124222	0.917716
AT1G06110	SKIP16	protein_coding	32.9671	32.9671	32.9671	27.279	31.2101	30.7612	34.4756	33.153	31.2952	30.1709	32.5019	39.7883	38.0521	40.491	47.3481	36.5194	36.1779	34.4736	-0.0962503	0.638963	0.0585629	0.914615	-0.20171	0.458633
AT1G06120	NA	protein_coding	1.42218	1.42218	1.42218	0.395068	0.360041	1.32056	0	0	0	0	0	0.0437401	2.56657	3.16933	2.13685	2.02236	2.15076	2.40614	-0.29871	0.259336	0.0106385	NA	-0.141555	0.900652
AT1G06130	GLX2-4	protein_coding	22.2605	22.2605	22.2605	19.0837	22.6914	21.0001	39.7066	38.5562	37.011	39.0612	44.4897	47.2265	23.2702	26.7847	30.6593	25.875	26.2371	25.9394	-0.114678	0.618453	0.175501	0.48726	-0.0348847	0.979474
AT1G06135	NA	protein_coding	0	0	0	0	0	0	0	0	0	0	0	0	0	0	0.165702	0	0.116308	0	NA	NA	NA	NA	-0.00531151	NA
AT1G06137	NA	protein_coding	0	0	0	0	0	0	0	0	0	0	0	0	0	0.252627	0	0	0	0	NA	NA	NA	NA	-0.015682	NA
AT1G06140	PCMP-E61	protein_coding	0.535224	0.535224	0.535224	0.925124	0.682511	0.779577	1.34947	1.22173	1.08866	1.16182	1.61733	1.37543	0.801344	0.810758	0.809242	0.347931	0.605883	0.321967	0.022998	0.967918	0.0852958	0.916726	-0.309065	0.517354
AT1G06150	EMB1444	protein_coding	0.84308	0.84308	0.84308	0.891103	0.76351	0.844612	2.51564	2.98958	2.40198	2.71166	2.97654	3.09637	0.633333	0.776321	0.662227	0.548058	0.759431	0.524829	0.0289288	0.960538	0.128739	0.800687	-0.0990931	0.941999
AT1G06149	CPuORF8	protein_coding	0	0	0	0	0	0	0	0	0	0	0	0	0	0	0	0	0	0	NA	NA	NA	NA	NA	NA
AT1G06148	NA	protein_coding	0.0974879	0.0974879	0.0974879	0.108325	0.032907	0.0425986	0	0	0	0.0595179	0.0427625	0.119933	0.125109	0.127795	0.0884392	0.0633736	0.0620764	0.0376999	-0.00950651	NA	0.0792611	NA	-0.0905537	NA
AT1G06160	ERF094	protein_coding	1.82107	1.82107	1.82107	1.66642	1.15708	0.655314	0.634117	0.564277	1.02719	0.915591	0.469882	0.57985	4.88024	5.22377	7.48275	4.59598	2.93306	3.39688	-0.0766785	0.862784	-0.025619	NA	-0.422016	0.248998
AT1G06170	BHLH89	protein_coding	0.176098	0.176098	0.176098	0.130449	0.396278	0.307793	0.0579128	0	0	0	0.102992	0.0866564	0.15066	0.184675	0.0532509	0.152634	0.0373774	0.181599	0.114603	NA	0.0366729	NA	-0.00672994	NA
AT1G06180	ATMYB13	protein_coding	13.6692	13.6692	13.6692	18.4694	20.4493	21.4069	5.3944	5.2419	4.00369	2.73724	3.16583	5.86549	11.297	11.468	13.6404	11.445	9.67881	12.8557	0.363872	0.046912	-0.146121	0.822202	-0.0742711	0.952607
AT1G06190	RHON1	protein_coding	76.6633	76.6633	76.6633	89.4826	90.274	94.0344	121.286	114.146	119.82	115.519	115.049	119.219	66.0391	67.1282	61.2695	67.3892	71.5393	64.8555	0.151255	0.174181	-0.0069787	0.990416	0.0655595	0.931388
AT1G06200	NA	protein_coding	47.5052	47.5052	47.5052	46.5156	45.7856	46.5374	127.244	117.013	123.877	124.405	104.775	114.562	56.1585	58.4809	72.5089	62.897	61.8708	65.7861	-0.0934612	0.662403	-0.0736147	0.867969	0.0322645	0.980081
AT1G06210	NA	protein_coding	23.2363	23.2363	23.2363	22.6837	27.5229	26.656	40.7556	39.2188	39.7787	39.7725	35.2391	43.2558	32.4781	33.5927	44.6102	48.438	37.0473	47.5528	0.0882001	0.692592	-0.000276931	0.999943	0.236877	0.49058
AT1G06220	MEE5	protein_coding	30.2033	30.2033	30.2033	30.9961	31.469	31.217	47.2391	48.1156	45.6893	49.0291	47.7836	47.428	25.6478	23.7337	25.2294	26.9169	27.4414	28.6939	0.00732508	0.976147	0.0452704	0.918078	0.147204	0.678613
AT1G06225	CLE3	protein_coding	0	0	0	0.439749	0	0.69172	0	0	0	0	0	0	0	0.415031	0.359021	0	0.252001	0	0.0452832	NA	NA	NA	-0.0302591	NA
AT1G06230	GTE4	protein_coding	20.5835	20.5835	20.5835	19.8927	19.9087	20.9561	16.7516	20.885	14.8531	17.7677	20.6709	17.0184	16.6672	16.8846	15.7545	13.7873	16.2364	15.5512	-0.0431214	0.841497	0.0828859	0.869064	-0.0966464	0.88703
AT1G06240	NA	protein_coding	7.64641	7.64641	7.64641	8.64167	8.60347	8.73852	7.35053	9.81144	9.96988	8.33902	9.74683	8.8762	6.33221	6.33969	4.35766	4.12099	5.45153	4.75137	0.0104678	0.981318	-0.0019196	0.998465	-0.172858	0.831498
AT1G06250	NA	protein_coding	0.213707	0.213707	0.213707	0	0.0961824	0.186764	0.210844	0.0750489	0.434687	0.478396	0.187483	0.210327	0.137128	0.0747055	0.193871	0.277848	0.0907202	0.110191	-0.0788161	NA	0.0385306	NA	0.0257001	NA
AT1G06265	NA	ncRNA	2.35011	2.35011	2.35011	2.9912	3.02888	2.72598	2.52941	2.76851	2.83086	2.60869	3.78608	2.9858	2.05633	1.59077	1.76372	1.63884	2.44875	2.04897	-0.0541161	0.911494	0.140078	0.817869	0.124158	0.916658
AT1G06260	NA	protein_coding	0	0	0	0	0	0	0.187239	0.19994	0.0827187	0.289661	0.0832465	0.046695	0	0	0	0	0	0	NA	NA	-0.00765617	NA	NA	NA
AT1G06270	NA	protein_coding	2.55887	2.55887	2.55887	1.67683	2.21473	1.94956	2.33038	2.86864	3.31735	3.00428	3.5112	3.71302	1.59983	2.16744	1.60709	1.91935	2.21429	1.77611	-0.2001	0.592753	0.166833	0.769613	0.0833194	0.957904
AT1G06280	LBD2	protein_coding	0	0	0	0	0	0	0	0	0	0	0	0	0	0	0	0	0	0	NA	NA	NA	NA	NA	NA
AT1G06290	ACX3	protein_coding	40.228	40.228	40.228	33.3617	36.5412	36.2205	31.3618	36.232	29.9797	29.6871	30.0604	27.3175	39.4736	39.1929	44.6271	38.4347	38.6105	38.973	-0.176223	0.126432	-0.131786	0.663039	-0.07339	0.906783
AT1G06310	ACX3.2	protein_coding	1.05993	1.05993	1.05993	0.69595	0.71556	0.463152	0.4278	0.913638	0.629981	0.67652	0.676268	0.640127	0.865606	0.858933	0.677457	0.626389	0.55221	0.819782	-0.121494	0.774723	-0.000289957	0.999987	-0.113938	0.929441
AT1G06320	NA	protein_coding	1.04664	1.04664	1.04664	0.332284	0.908469	0.26134	4.278	5.43457	5.99568	5.02065	3.67283	3.9732	0.671591	0.548811	0.542568	0.680388	0.476043	0.809502	-0.116166	NA	-0.150197	0.81533	0.0305429	NA
AT1G06330	NA	protein_coding	1.24663	1.24663	1.24663	0.230868	0.70133	0.181577	1.6399	1.20391	1.08672	0.253695	0.729101	0.920182	1.33319	1.30735	1.69637	1.75585	1.7199	2.41044	-0.136507	NA	-0.143383	NA	0.135549	0.896109
AT1G06340	NA	protein_coding	0.13643	0.13643	0.13643	0	0.184207	0.238459	0	0	0.475717	0.249878	0.478753	0.201408	0.175084	0.0715374	0.18565	0.177377	0.434365	0.105518	-0.0399738	NA	0.0478423	NA	0.053995	NA
AT1G06350	NA	protein_coding	3.12199	3.12199	3.12199	2.79451	2.98584	2.6526	3.08016	3.01501	2.72152	1.42952	0.836881	1.87771	4.84121	4.41087	9.00799	4.39725	6.35041	4.15853	-0.244928	0.463178	-0.461451	0.073988	-0.170397	0.855306
AT1G06360	NA	protein_coding	29.0014	29.0014	29.0014	45.7888	43.3656	36.8449	1.87905	1.50489	1.132	1.10992	0.911376	1.91705	38.6069	36.3152	29.3724	39.394	50.4395	46.4679	0.379708	0.00471986	-0.0514036	0.953374	0.324053	0.247209
AT1G06370	NA	pseudogene	4.19991	4.19991	4.19991	3.95491	4.32512	4.41694	1.68555	3.37479	2.73037	3.08563	2.87269	2.76733	3.60846	4.62844	2.71226	4.0722	3.2636	2.64271	-0.123493	0.758394	0.0856783	0.916707	-0.0775796	0.961936
AT1G06380	NA	protein_coding	8.99978	8.99978	8.99978	9.88396	9.67879	8.68824	8.36296	10.4186	8.30147	9.77511	9.45613	11.8443	8.72937	8.61504	9.11378	7.143	10.1953	7.85099	-0.0139795	0.978746	0.156074	0.757537	-0.0468097	0.979474
AT1G06390	ASK9	protein_coding	63.8869	63.8869	63.8869	61.7489	64.2691	61.145	30.5536	30.5417	31.2454	30.741	29.6839	28.0517	64.4346	65.1644	74.6053	59.3882	66.4621	61.8757	-0.0173426	0.94069	-0.0399141	0.944037	-0.103773	0.829407
AT1G06400	RABA1A	protein_coding	68.6585	68.6585	68.6585	67.4924	80.0489	75.7694	54.4875	51.0559	55.6574	61.8047	65.0695	61.5058	91.7126	98.2284	136.665	110.441	103.33	109.073	0.110314	0.509998	0.212362	0.338221	-0.00235785	0.998057
AT1G06410	TPS7	protein_coding	42.0332	42.0332	42.0332	43.2318	46.2211	43.6612	28.5087	33.2539	30.64	31.0218	33.7169	26.7294	29.9701	31.4459	22.3748	20.4266	26.9058	23.6434	-0.0544563	0.778408	0.00218531	0.997111	-0.198067	0.687258
AT1G06420	NA	protein_coding	2.62704	2.62704	2.62704	2.3785	2.56174	1.95571	1.34392	0.871299	0.848169	1.24744	0.597507	0.574553	2.18513	2.04074	1.27987	1.83425	1.67279	1.35455	-0.146949	0.727868	-0.0704898	0.922152	-0.0742565	0.967537
AT1G06430	FTSH8	protein_coding	58.8651	58.8651	58.8651	63.8363	70.1939	75.0978	47.0807	42.7729	41.4446	55.8917	50.4389	56.0624	71.3998	79.264	90.2727	74.1462	75.2756	81.5465	0.24452	0.0216564	0.292267	0.0501648	-0.0466137	0.958583
AT1G06440	NA	protein_coding	1.19294	1.19294	1.19294	1.193	1.40937	1.04254	1.88314	2.95348	2.07984	2.29418	2.56406	2.28945	0.995107	1.56381	2.13738	1.24079	1.44328	1.01492	-0.0949872	0.839596	0.0230943	0.981079	-0.166232	0.868302
AT1G06450	CAF1-1	protein_coding	3.25207	3.25207	3.25207	2.64996	2.53698	2.46313	4.3493	7.72786	4.22087	5.33863	5.45241	5.19214	2.31859	2.87995	3.01578	2.0201	2.16282	2.29166	-0.264566	0.405572	-0.017558	0.985508	-0.211678	0.773229
AT1G06460	ACD32.1	protein_coding	19.1976	19.1976	19.1976	20.8798	19.6052	22.9622	66.452	68.5601	89.1356	87.0592	73.3621	51.7584	20.6699	20.1327	19.2606	20.1474	21.9105	21.2653	0.135146	0.583708	-0.0333004	0.970758	0.0719208	0.93725
AT1G06470	NA	protein_coding	12.4598	12.4598	12.4598	13.1555	13.8913	13.6902	17.5977	22.0595	22.8498	20.99	21.771	19.8443	16.1558	18.109	22.7238	18.7873	24.2955	18.7137	0.0863997	0.746465	0.0127634	0.986197	0.108075	0.895498
AT1G06475	NA	protein_coding	5.41032	5.41032	5.41032	6.61293	6.08749	6.46189	8.71845	9.68985	11.6336	8.1476	6.64497	7.98712	11.4563	9.92921	12.5975	15.5923	12.1726	10.8797	0.311622	0.30657	-0.228883	0.611228	0.141924	0.881494
AT1G06480	NA	tRNA	0	0	0	0	0	0	0	0	0	0	0	0	0	0	0	0	0	0	NA	NA	NA	NA	NA	NA
AT1G06490	CALS7	protein_coding	1.53149	1.53149	1.53149	1.20232	1.51715	1.33841	3.39969	4.35812	3.01836	3.08957	3.57796	2.86709	1.04679	0.724485	0.619163	0.638465	0.572396	0.798249	-0.120815	0.744178	-0.132677	0.784809	-0.148805	0.890018
AT1G06500	NA	protein_coding	10.0964	10.0964	10.0964	12.59	11.4359	11.7647	9.51842	7.74126	8.8991	6.9174	6.39706	8.44622	14.5406	13.8235	17.0973	15.6062	13.5723	13.6221	0.167679	0.59184	-0.157679	0.773323	-0.0637422	0.958885
AT1G06515	NA	protein_coding	32.559	32.559	32.559	39.2747	35.149	38.3233	18.6659	21.9408	21.99	23.728	19.8144	19.1254	37.7371	42.6041	44.8375	45.0005	42.0248	43.1043	0.131881	0.585036	0.0133177	0.987699	0.0562362	0.954136
AT1G06510	NA	protein_coding	24.0848	24.0848	24.0848	28.9843	32.167	28.495	33.4556	28.9465	34.5627	34.3981	31.8847	38.9787	20.5871	26.3977	27.3707	26.4525	28.4025	22.8645	0.302167	0.040905	0.115555	0.794697	0.0624852	0.953842
AT1G06520	GPAT1	protein_coding	1.84963	1.84963	1.84963	1.22204	1.41742	1.35432	0.443882	0.605658	0.958707	0.549355	0.350846	0.688792	2.72652	2.3067	1.9047	1.91731	2.26005	1.89452	-0.0867204	0.858876	-0.0861471	0.903483	-0.11687	0.924415
AT1G06530	PMD2	protein_coding	45.3409	45.3409	45.3409	41.211	52.09	48.4011	29.9204	27.8646	23.6629	29.6239	28.6116	32.0489	33.7511	33.5244	29.812	30.6381	31.0873	31.1458	0.0724357	0.759184	0.144524	0.688742	-0.051433	0.964084
AT1G06540	NA	protein_coding	0.487678	0.487678	0.487678	0.812836	0.823077	1.06549	0	0.385337	0.212561	0.148868	0	0.119991	0.782311	1.40644	0.995427	1.26809	1.24213	1.32014	0.096384	NA	-0.0242196	NA	0.0562076	NA
AT1G06550	NA	protein_coding	37.0317	37.0317	37.0317	39.4456	42.6725	44.5269	15.1181	16.1437	12.523	12.7075	10.6985	13.6987	56.7006	54.0682	65.9435	60.5147	74.1153	66.8626	0.0208532	0.941856	-0.178095	0.616119	0.178044	0.600705
AT1G06560	NA	protein_coding	11.4638	11.4638	11.4638	10.3874	10.2968	11.0075	31.3094	31.7486	27.9212	30.7588	32.0704	34.6464	8.36613	8.92633	11.2255	9.65912	10.276	10.693	-0.0931512	0.737758	0.105093	0.757537	0.0941125	0.915329
AT1G06570	PDS1	protein_coding	63.8555	63.8555	63.8555	40.7897	55.4132	53.8981	15.196	14.2999	11.8042	16.691	16.8904	19.1379	41.7972	43.2417	41.1322	39.5495	35.3073	43.3817	-0.18001	0.30232	0.312422	0.126249	-0.0785494	0.919775
AT1G06580	NA	protein_coding	1.60385	1.60385	1.60385	1.72814	1.80459	1.95381	1.15081	1.51049	1.56758	1.42425	1.3644	1.65023	1.83996	2.08972	1.93997	1.13739	1.94969	1.61636	-0.0361721	0.94911	0.0435854	0.962331	-0.190692	0.820965
AT1G06590	APC5	protein_coding	5.14073	5.14073	5.14073	7.14025	6.20352	6.3739	5.10355	6.39753	4.36927	5.13929	5.72194	4.96456	5.27778	4.76777	4.45954	5.3469	5.01241	5.36757	0.0796602	0.808927	0.00374651	0.997025	0.102041	0.911039
AT1G06610	NA	tRNA	0	0	0	0	0	0	0	0	0	0	0	0	0	0	0	0	0	0	NA	NA	NA	NA	NA	NA
AT1G06620	NA	protein_coding	12.7364	12.7364	12.7364	6.86171	9.95324	8.90456	3.80781	4.31008	3.09529	2.92181	3.65679	2.84886	13.2741	16.4329	29.6559	20.6737	13.8608	21.5521	-0.413714	0.0323933	-0.148212	0.814103	-0.0420082	0.98382
AT1G06630	NA	protein_coding	10.8869	10.8869	10.8869	13.6509	11.9686	11.0419	28.38	30.1473	34.0436	34.1783	35.7066	31.0137	12.0488	14.35	13.7046	14.8362	14.4689	12.0124	0.0982378	0.728636	0.119624	0.760192	0.044211	0.974322
AT1G06640	NA	protein_coding	41.6753	41.6753	41.6753	34.1257	32.5937	35.9017	52.7808	46.1327	53.4866	49.4353	39.5742	44.3638	67.002	62.6834	76.0635	78.8708	64.4714	73.9158	-0.25138	0.0396003	-0.151393	0.655409	0.0786089	0.917716
AT1G06645	NA	protein_coding	8.12559	8.12559	8.12559	11.1583	10.9711	10.6517	11.4957	11.4679	10.8922	10.7172	9.81849	10.9017	11.5591	11.4958	12.3436	10.4149	10.7386	9.60469	0.192279	0.465492	-0.0685494	0.91678	-0.162826	0.766866
AT1G06650	NA	protein_coding	30.2857	30.2857	30.2857	29.0894	31.4361	29.9281	20.9087	20.666	23.716	24.6681	24.961	26.6312	35.8079	39.2204	49.8933	34.3224	38.8496	36.7521	0.0840682	0.715773	0.205899	0.443263	-0.152365	0.748362
AT1G06660	JASON	protein_coding	4.17995	4.17995	4.17995	5.88755	6.20019	6.94579	2.78802	2.01578	2.72	2.80353	2.27252	2.49148	3.73985	3.58093	3.60504	3.09996	3.89872	4.82657	0.247649	0.351573	0.0255983	0.978488	0.082945	0.952269
AT1G06670	NIH	protein_coding	14.6959	14.6959	14.6959	13.5289	16.8581	17.2484	18.7453	19.8127	17.2725	17.6482	20.2402	16.4192	10.8604	10.0745	9.10185	8.73407	10.4688	9.67174	0.0753488	0.705674	-0.0201017	0.973295	-0.0464767	0.972692
AT1G06680	PSBP1	protein_coding	1647.95	1647.95	1647.95	1784.51	1532.34	1598.71	980.151	774.73	1058.23	996.669	878.825	884.62	1471.95	1391.39	1223.29	1560.77	1622.11	1640.13	0.0349912	0.858876	-0.0157382	0.981902	0.21653	0.425214
AT1G06690	NA	protein_coding	32.9562	32.9562	32.9562	35.6624	37.2265	42.543	6.02122	7.45086	6.1964	6.35608	7.99964	6.57179	27.1821	26.0528	21.9832	24.4109	27.4316	26.5998	0.168273	0.284152	0.0669256	0.928059	0.0548004	0.963749
AT1G06700	PTI11	protein_coding	64.5892	64.5892	64.5892	59.97	62.0434	62.0908	96.9898	80.9061	91.518	88.189	78.0322	84.7389	80.6059	77.4363	86.4015	78.4949	66.8501	72.0962	-0.0991022	0.476188	-0.0782094	0.861162	-0.147021	0.686673
AT1G06710	NA	protein_coding	2.33423	2.33423	2.33423	2.62614	2.67892	2.47344	5.23923	6.3785	5.44312	4.73841	6.0666	5.90123	1.79735	1.79005	1.62788	1.4036	2.76832	2.0536	0.0281604	0.955074	-0.0172126	0.981871	0.172793	0.842328
AT1G06720	NA	protein_coding	11.972	11.972	11.972	11.6059	12.3904	12.8697	39.5513	41.8895	36.7766	41.9565	43.447	39.7228	8.81938	8.70849	7.83013	7.39257	8.94302	9.6602	-0.114186	0.555261	0.0910354	0.790975	0.0335762	0.983668
AT1G06730	NA	protein_coding	8.6149	8.6149	8.6149	10.3609	10.7081	9.03454	8.44948	10.8912	9.49773	10.8284	8.53582	10.0497	7.90158	7.81219	7.07972	7.14856	7.90575	7.91721	0.129036	0.644373	0.0367576	0.958409	0.0143036	0.993245
AT1G06740	NA	transposable_element	1.84757	1.84757	1.84757	2.2668	1.68904	1.581	1.63294	2.98052	2.28164	2.42043	2.97156	2.21611	1.4078	1.31189	0.960253	1.151	1.0294	1.28011	-0.00899979	0.986498	0.0830993	0.917064	-0.0475982	0.982366
AT1G06750	NA	protein_coding	0.0431919	0.0431919	0.0431919	0.0479934	0.0583176	0.150986	0.0852264	0.204767	0.301212	0.105477	0.189459	0.212544	0.0277146	0.203831	0.0783658	0.0561552	0.0825086	0.0668116	0.0219057	NA	-0.030038	NA	-0.0545511	NA
AT1G06760	NA	protein_coding	149.778	149.778	149.778	167.038	170.605	175.513	15.6166	18.6039	13.3995	15.8082	15.1707	21.4766	169.963	161.151	185.014	230.775	196.222	244.847	0.175638	0.0606096	0.123514	0.81537	0.35033	0.0482962
AT1G06770	DRIP1	protein_coding	5.4752	5.4752	5.4752	5.63134	5.55973	5.41764	7.90187	8.29488	7.61293	9.11645	9.28909	8.59505	5.37147	6.09779	6.48583	6.73609	5.64737	6.19452	0.0466837	0.910974	0.162082	0.662685	0.0464305	0.976453
AT1G06780	GAUT6	protein_coding	8.41536	8.41536	8.41536	7.55262	8.13941	7.31904	10.8173	14.1299	13.3316	12.1033	13.0262	11.5673	9.06027	9.92841	9.54282	10.1521	9.22291	9.91946	-0.165724	0.469713	-0.0419717	0.949113	0.0388796	0.977663
AT1G06790	NA	protein_coding	8.58559	8.58559	8.58559	6.18192	8.76373	8.46357	10.639	8.79188	9.40025	10.6929	9.70126	11.0861	9.21112	10.1202	11.8699	13.3949	12.902	10.5183	-0.0421905	0.924721	0.120925	0.818642	0.205849	0.661137
AT1G06800	PLA-I{gamma}1	protein_coding	4.99392	4.99392	4.99392	5.60402	4.57307	4.71001	1.17078	1.30229	1.8965	1.38859	1.3447	1.28956	6.18673	5.83348	7.60298	6.55705	4.75415	6.04223	0.151691	0.66329	-0.0494166	0.954727	-0.132875	0.873346
AT1G06810	NA	protein_coding	0	0	0	0	0	0.143115	0.484699	0.862631	1.71305	0.999784	1.72398	1.12819	0.105079	0.171737	0.0742802	0.21291	0.208552	0	-0.00514747	NA	0.0616028	NA	0.0126599	NA
AT1G06820	CRTISO	protein_coding	29.8841	29.8841	29.8841	32.0975	34.7921	36.0137	23.1834	25.4393	22.4845	23.2704	22.2779	28.2821	29.3555	29.9271	31.5004	29.1562	31.7679	29.287	0.117573	0.452323	0.063006	0.901019	-0.00160257	0.998142
AT1G06830	GRXS11	protein_coding	18.9586	18.9586	18.9586	20.4078	18.5318	19.8476	1.75355	0.728197	1.03292	0.482272	0.519755	0.874629	32.3133	27.5449	33.1437	33.5068	30.3059	35.2831	0.034199	0.942042	-0.115125	NA	0.0825019	0.933338
AT1G06840	NA	protein_coding	11.7275	11.7275	11.7275	10.124	11.4083	9.76478	19.4055	21.3055	17.5216	18.7734	19.7127	14.9501	11.337	11.2174	9.7175	8.60414	9.36882	8.14192	-0.180534	0.292311	-0.0899271	0.851743	-0.258461	0.399714
AT1G06850	AtbZIP52	protein_coding	8.85715	8.85715	8.85715	10.3842	9.27521	9.08137	8.66967	9.55167	8.87612	8.08986	7.09726	6.38336	10.1583	10.605	10.5341	8.43259	10.3916	8.2528	-0.0145024	0.9758	-0.238292	0.483363	-0.1648	0.778457
AT1G06860	NA	tRNA	0	0	0	0	0	0	0	0.739918	0	0	0	0	0	2.2096	0	0	0	1.08639	NA	NA	-0.0116725	NA	-0.0163798	NA
AT1G06870	TPP2	protein_coding	14.3063	14.3063	14.3063	12.021	13.9684	14.3109	32.4869	35.7183	32.7754	36.7775	34.4886	33.3673	14.187	15.8091	17.1883	17.0629	15.0949	16.8716	-0.106507	0.681971	0.0606621	0.899363	0.054958	0.958885
AT1G06880	NA	tRNA	0	0	0	0	0.948277	0	0	0	0	0	0	0	0	0.736533	1.27427	3.65246	0.894424	0	-0.00513883	NA	NA	NA	0.0414967	NA
AT1G06890	NA	protein_coding	34.0276	34.0276	34.0276	31.3067	33.6251	33.599	29.6654	31.8893	28.5623	29.9179	31.5133	27.249	37.3354	36.6478	40.8639	39.0181	36.1367	39.7209	-0.058473	0.783863	-0.00679861	0.992398	0.00733045	0.99439
AT1G06900	NA	protein_coding	26.1817	26.1817	26.1817	23.4101	25.4871	23.7747	41.9176	46.7775	40.6794	46.401	44.6817	39.241	19.631	17.2525	14.5134	13.8286	14.9597	14.7126	-0.157221	0.189457	0.0266086	0.962331	-0.203465	0.631286
AT1G06910	TRFL7	protein_coding	4.63406	4.63406	4.63406	5.00416	6.21283	5.87509	4.12121	4.1601	4.4379	3.90504	4.12267	4.91406	6.24016	6.22872	7.01642	7.46747	6.85745	7.87494	0.0627514	0.888308	0.0321747	0.970124	0.157034	0.811985
AT1G06920	OFP4	protein_coding	0	0	0	0	0	0	0	0	0	0	0	0	0	0	0.047718	0.0683874	0	0	NA	NA	NA	NA	0.00458238	NA
AT1G06923	NA	protein_coding	0.812135	0.812135	0.812135	0.360966	0.548271	0.212924	0.721128	0.342242	0.920346	0.247911	0.213743	0.239787	2.65769	3.15126	4.78889	4.27633	2.17197	3.26626	-0.325006	0.166607	-0.221667	NA	-0.0659922	0.973274
AT1G06925	NA	protein_coding	0	0	0	0	0	0	6.14962	4.37785	6.4398	7.04709	6.4809	8.63381	0	0	0	0.300145	0.294001	0.178551	-0.0167999	NA	0.206496	0.681892	0.0886252	NA
AT1G06930	NA	protein_coding	1.43703	1.43703	1.43703	0.745165	0.840787	1.17214	0	0	0.25054	0	0	0	1.47534	0.552577	1.08637	1.05872	0.854042	1.03734	-0.311756	0.268506	-0.0382383	NA	-0.0208106	0.992585
AT1G06950	TIC110	protein_coding	95.6073	95.6073	95.6073	111.954	107.594	108.17	53.027	52.6293	41.6848	50.5063	58.7153	57.1768	47.4831	49.1853	31.6274	36.9346	44.2076	40.7549	0.161869	0.110795	0.172984	0.476022	-0.0622788	0.961936
AT1G06960	NA	protein_coding	21.3266	21.3266	21.3266	23.0105	24.4132	24.0401	7.82679	8.41199	8.98113	6.47866	6.59806	8.72019	22.3447	24.5803	27.9925	22.3025	23.9453	21.435	0.097214	0.720496	-0.130021	0.830659	-0.11937	0.854067
AT1G06970	CHX14	protein_coding	0	0	0	0.0890094	0.0540784	0.0350027	0.948375	0.801727	0.523719	0.880291	0.773023	0.689829	0	0.0210016	0.0181673	0.0260366	0.0255037	0.0309775	0.0583571	NA	0.0261765	0.977938	0.029864	NA
AT1G06980	NA	protein_coding	2.89987	2.89987	2.89987	4.20291	5.19215	3.52594	0.621959	1.3283	0.549541	1.15462	0.663657	2.72991	2.99335	3.96666	4.17481	5.9012	4.817	4.19312	0.099573	0.829758	0.18182	0.641636	0.262107	0.667708
AT1G06990	NA	protein_coding	0	0	0	0	0	0.0707441	0	0	0	0	0	0	0.155827	0.0424463	0	0	0	0	0.0148455	NA	NA	NA	-0.0521858	NA
AT1G07000	ATEXO70B2	protein_coding	5.2723	5.2723	5.2723	5.20138	5.15602	4.99515	3.69463	5.65833	3.99465	4.69286	4.36596	4.3645	9.51675	11.5749	14.3935	8.68046	8.75378	8.53657	-0.0137615	0.977842	0.00939527	0.992484	-0.366175	0.151212
AT5G31212	NA	transposable_element	0	0	0	0	0	0	0.156491	0.0417767	0.172838	0.726284	1.25237	1.26838	0	0	0	0	0	0	NA	NA	0.809584	4.81142e-06	NA	NA
AT1G07020	NA	protein_coding	23.8228	23.8228	23.8228	23.8404	24.4737	25.6039	26.2773	24.0067	26.7003	26.5589	18.6927	23.6644	34.7499	35.7678	49.2636	42.7078	39.3839	39.2536	-0.0372133	0.92276	-0.103877	0.853062	0.0253518	0.987988
AT1G07025	NA	protein_coding	0	0	0	0	0	0	0	0	0.173528	0.243061	0.34927	0.0979569	0	0	0	0	0	0	NA	NA	0.0449954	NA	NA	NA
AT1G07030	NA	protein_coding	15.1925	15.1925	15.1925	15.0807	17.9145	18.2339	22.3834	22.7281	21.7785	26.2592	27.4264	22.5612	12.608	11.436	12.3122	14.5289	14.3604	14.9881	0.224436	0.244627	0.174049	0.581367	0.240028	0.45516
AT1G07040	NA	protein_coding	23.8615	23.8615	23.8615	11.8354	16.3097	13.7287	20.6651	21.4086	18.622	20.671	23.9089	19.9117	15.3873	16.256	17.8949	13.2293	12.5796	14.5432	-0.403857	0.0207453	0.0869979	0.85466	-0.252345	0.388001
AT1G07050	NA	protein_coding	0.59862	0.59862	0.59862	1.33033	0.484953	0.941669	6.02412	7.37875	5.53143	4.4587	4.72646	5.59695	0.614579	0.878888	0.76028	0.856115	1.52471	0.648185	0.105503	NA	-0.210228	0.659855	0.119014	0.911425
AT1G07051	MIR847A	miRNA	0	0	0	0	0	0	0	0	0	0	0	0	0	0	0	0	0	0	NA	NA	NA	NA	NA	NA
AT1G07060	NA	protein_coding	0.136058	0.136058	0.136058	0.302365	0.275557	0.356712	2.95316	3.51184	2.4907	3.57181	2.86468	2.27639	0.436515	0.142684	0.185143	0.265339	0.259908	0.210461	0.0439372	NA	-0.0141825	0.988048	-0.00215735	NA
AT1G07070	RPL35AA	protein_coding	48.0439	48.0439	48.0439	51.072	55.7356	52.1425	27.5503	23.846	24.0401	22.0251	19.1722	22.8739	61.322	67.7547	79.3805	77.0082	76.8676	74.1828	-0.056534	0.844014	-0.162655	0.704959	0.12399	0.811741
AT1G07080	NA	protein_coding	39.7119	39.7119	39.7119	42.2159	43.8348	42.4335	86.438	86.4787	84.796	89.4306	80.668	87.435	50.8056	48.9021	55.6359	44.5515	53.2329	48.9529	0.0492694	0.830184	0.0146203	0.978596	-0.067177	0.931168
AT1G07090	LSH6	protein_coding	11.2104	11.2104	11.2104	6.11078	8.21069	6.74702	7.19955	6.79658	5.71592	5.94018	4.17513	6.97374	19.8154	16.581	18.0371	16.775	13.1318	15.2141	-0.538662	0.00703885	-0.107203	0.879082	-0.214706	0.648849
AT1G07100	NA	tRNA	0	0	0	0	0	0	0	0	0	0	0	0	0	0	0	0	0	0	NA	NA	NA	NA	NA	NA
AT1G07110	FKFBP	protein_coding	69.0094	69.0094	69.0094	64.1505	65.9366	62.0771	22.0666	25.1027	20.6729	22.438	25.5048	24.1142	52.1416	57.4211	43.7922	41.2806	53.0314	43.4639	-0.0914139	0.474857	0.0910862	0.819516	-0.130934	0.838003
AT1G07119	NA	ncRNA	3.34461	3.34461	3.34461	2.87177	2.87374	3.0558	7.04956	11.5319	9.5419	13.3654	12.1369	11.9699	1.85346	2.79007	1.79292	1.77891	2.22652	1.9989	0.0405386	0.941727	0.279521	0.426316	-0.0388531	0.98706
AT1G07120	NA	protein_coding	0.462427	0.462427	0.462427	0.256917	0.312184	0.673545	0.228116	0.162393	0.201555	0.14116	0.135227	0.265483	0.494537	0.363713	0.734134	1.40284	1.03059	1.07296	-0.00182464	NA	-0.00560788	NA	0.39996	0.289257
AT1G07128	NA	ncRNA	2.62777	2.62777	2.62777	2.6418	3.2101	3.39004	1.60492	2.43885	0.981726	1.5279	0.987991	2.03202	3.53286	3.14944	3.85959	4.55527	3.18716	4.64546	0.0568321	0.915195	-0.0367005	0.965417	0.139646	0.901558
AT1G07130	STN1	protein_coding	2.39436	2.39436	2.39436	2.54485	2.67062	2.72933	6.7787	6.63532	5.98942	8.83431	9.22412	6.65964	2.33795	2.51098	2.59709	2.77461	2.51895	2.97908	0.0779827	0.876601	0.240274	0.555459	0.0885573	0.952658
AT1G07135	NA	protein_coding	1.22619	1.22619	1.22619	4.54167	2.39142	2.26227	1.20976	3.66017	0.712601	0.998145	0.836673	1.27384	2.18555	4.57214	6.24167	3.80839	3.0364	2.73973	0.321167	0.255958	-0.189914	0.630294	-0.207117	0.799155
AT1G07140	RANBP1A	protein_coding	96.0313	96.0313	96.0313	82.3564	94.843	94.7807	158.918	150.36	177.768	171.412	165.188	157.463	101.878	101.733	112.917	113.058	102.033	104.932	-0.00816045	0.9758	0.0300424	0.95735	0.0222264	0.986067
AT1G07150	MAPKKK13	protein_coding	2.15116	2.15116	2.15116	2.85507	4.23571	3.28992	1.76861	2.07745	1.30224	1.31332	1.2057	1.55845	2.14716	2.2246	2.27674	2.29182	1.90246	2.12592	0.317947	0.268506	-0.150641	0.814103	-0.0422446	0.985404
AT1G07160	NA	protein_coding	0.0683083	0.0683083	0.0683083	0.379509	0.276689	0.119393	0.404358	0.395806	0.238184	0.333626	0.359557	0.436982	0.131493	0.0716354	0.061968	0.0444049	0.21748	0.0528315	0.165668	NA	0.0241634	NA	0.02006	NA
AT1G07170	NA	protein_coding	21.226	21.226	21.226	22.7559	21.6025	18.9228	32.833	31.6329	41.4696	40.0486	38.272	36.7417	25.5972	25.6715	33.6251	27.4579	26.2167	23.1814	-0.0978933	0.739771	0.110181	0.826734	-0.112906	0.879042
AT1G07175	NA	protein_coding	2.23276	2.23276	2.23276	1.65398	1.50734	0.325212	0.367141	0.392046	0.324393	0	0	0	1.91024	2.73177	2.19431	2.17717	0.947823	2.01469	-0.10379	NA	-0.0538132	NA	-0.0906101	NA
AT4G36640	NA	protein_coding	12.4663	12.4663	12.4663	14.022	13.4242	15.7069	12.9783	9.95088	11.7339	19.0505	23.0807	27.963	18.0594	24.0215	31.5685	23.4665	25.8107	27.3281	0.119491	0.67725	0.804892	1.64928e-07	0.0567815	0.969153
AT1G07190	NA	protein_coding	0	0	0	0	0	0	0.596327	1.27356	0.526893	0.738022	1.06051	1.48716	0	0	0	0	0.384874	0	NA	NA	0.0249588	NA	0.0179929	NA
AT1G07200	NA	protein_coding	17.0362	17.0362	17.0362	15.6903	15.9587	16.637	8.26294	8.40186	6.15464	6.94553	8.0245	8.66468	16.6173	17.3114	13.6527	15.0511	13.1959	15.4975	-0.0438838	0.855162	0.0560577	0.928779	-0.101561	0.89767
AT1G07210	NA	protein_coding	35.1597	35.1597	35.1597	37.3092	36.9543	40.047	54.9099	61.5313	62.897	65.7191	62.7867	61.6632	36.8882	42.9448	50.5275	41.3793	44.0338	42.8522	0.00971276	0.976121	0.089307	0.826734	-0.0118217	0.993245
AT1G07220	NA	protein_coding	7.11149	7.11149	7.11149	6.08332	5.90594	6.85613	10.3573	12.5166	11.1685	9.85491	11.0417	10.1375	7.75015	7.2803	9.08829	7.26462	7.97845	9.25433	-0.0780532	0.839596	-0.102343	0.842445	0.0233903	0.99049
AT1G07230	NPC1	protein_coding	15.8156	15.8156	15.8156	10.9097	12.93	12.765	17.9896	19.4392	18.4668	20.1381	20.3667	21.9202	16.3862	16.0026	15.5761	13.7711	13.2121	14.8507	-0.290007	0.0606458	0.155706	0.579775	-0.16855	0.693443
AT1G07240	UGT71C5	protein_coding	10.4145	10.4145	10.4145	9.11942	9.70558	8.55739	8.09711	7.6923	6.85828	4.59588	4.86619	5.90476	12.5662	11.1592	13.1448	11.5166	12.3981	12.7827	-0.156167	0.549368	-0.40631	0.0637305	0.000511027	0.999193
AT1G07250	UGT71C4	protein_coding	12.6831	12.6831	12.6831	12.83	14.863	13.5414	8.44051	9.17064	7.35343	9.16772	8.13514	9.33246	11.3245	12.799	12.4014	12.7173	10.7808	12.8171	0.108546	0.685447	0.0896761	0.877564	-0.00194723	0.998142
AT1G07260	UGT71C3	protein_coding	5.08474	5.08474	5.08474	3.78806	3.70575	3.38326	1.31116	1.94797	1.00739	1.51688	1.01381	1.08048	5.41308	5.02942	5.18937	3.71859	3.42172	4.6477	-0.357798	0.136466	-0.0984966	0.89649	-0.303024	0.449161
AT1G07270	CDC6B	protein_coding	1.77386	1.77386	1.77386	2.33606	1.90717	1.77988	1.62045	1.73038	0.973607	1.2033	0.97982	1.68114	1.51762	1.44687	1.37081	1.5375	1.50603	1.47357	0.0015352	0.99869	-0.0538145	0.952399	0.037416	0.987634
AT1G07280	NA	protein_coding	10.7903	10.7903	10.7903	8.77554	11.2213	13.8841	12.5031	13.3512	9.96657	12.6707	11.722	13.9411	15.2028	15.4811	18.203	13.2229	15.4959	15.0575	0.0488166	0.894968	0.0987061	0.841797	-0.133249	0.802669
AT1G07290	GONST2	protein_coding	2.93578	2.93578	2.93578	2.9743	2.73974	2.56565	3.83353	4.04809	4.13987	3.58468	4.31779	3.14429	4.37701	4.70871	6.10988	5.50083	4.78343	4.67479	-0.162328	0.687518	-0.0699379	0.932851	-0.0101006	0.99439
AT1G07300	NA	protein_coding	4.74906	4.74906	4.74906	5.42776	4.39691	5.21755	6.42572	8.93439	9.10772	10.0235	10.8324	8.34633	5.92044	5.33611	4.86217	7.05646	6.82561	4.72249	0.142055	0.7384	0.167306	0.757669	0.141613	0.895617
AT1G07310	NA	protein_coding	17.4339	17.4339	17.4339	12.7367	11.2599	12.0568	17.4035	23.9351	17.3516	25.1425	22.8214	20.8397	12.9924	12.2367	10.5542	9.86077	9.70263	9.76783	-0.377174	0.0227858	0.201537	0.521887	-0.230644	0.583399
AT1G07320	RPL4	protein_coding	328.844	328.844	328.844	408.083	366.982	353.961	236.599	183.548	233.398	223.471	187.33	204.432	240.538	260.829	206.773	251.25	245.513	233.401	0.191425	0.0563881	-0.0656438	0.905549	0.0410509	0.973778
AT1G07330	NA	protein_coding	0.145379	0.145379	0.145379	0.215387	0.163575	0.0847004	1.96023	2.06767	1.90096	2.13015	2.33822	2.02696	0.0621895	0.0762301	0.0219809	0.0630041	0.0925716	0.11244	-0.00357768	NA	0.0844789	0.916396	0.0568849	NA
AT1G07340	STP2	protein_coding	0	0	0	0	0	0	0	0	0	0	0	0	0	0	0	0	0	0	-0.0192927	NA	NA	NA	NA	NA
AT1G07350	SR45A	protein_coding	27.4386	27.4386	27.4386	27.2044	28.675	36.4463	244.463	224.455	235.101	227.973	228.088	250.631	60.6532	55.1242	80.3883	83.2947	81.8352	83.098	0.19657	0.269943	0.0170244	0.973723	0.309978	0.172302
AT1G07360	NA	protein_coding	24.7406	24.7406	24.7406	23.6855	25.9106	26.8849	26.3898	32.2857	24.6039	30.3172	31.0289	27.8361	22.7329	20.2488	20.3819	17.9639	21.8072	21.5555	-0.0479294	0.849908	0.0997268	0.818642	-0.0364993	0.980031
AT1G07370	PCNA	protein_coding	27.5353	27.5353	27.5353	31.0287	33.6967	36.3082	63.3561	65.0399	53.3498	47.2244	42.6791	50.7043	38.1461	31.6314	34.4681	38.8355	33.7037	38.8304	0.231626	0.162912	-0.310461	0.0524349	0.0879119	0.917234
AT1G07380	NA	protein_coding	7.24535	7.24535	7.24535	6.5827	7.79735	8.11973	13.0351	13.8071	12.0003	11.7871	10.9926	11.3673	10.4741	9.6319	10.3426	10.2234	9.03713	11.3723	-0.0544493	0.879278	-0.145226	0.668207	0.0124772	0.993245
AT1G07390	AtRLP1	protein_coding	1.40862	1.40862	1.40862	1.12695	1.08409	1.50185	1.19518	1.82534	1.4244	1.20398	1.38406	1.53884	1.55463	1.46246	2.23627	1.28197	1.39924	1.85209	-0.0882392	0.850652	-0.0641656	0.938934	-0.140332	0.895498
AT1G07400	HSP17.8	protein_coding	2.44437	2.44437	2.44437	3.25931	3.63041	5.02006	810.062	717.774	643.613	688.558	783.998	863.889	5.4896	6.53673	13.8593	37.8977	28.0165	31.1939	0.229278	0.515338	0.106779	0.764436	1.27222	2.69893e-10
AT1G07410	RABA2B	protein_coding	6.47255	6.47255	6.47255	4.99042	6.06395	5.19477	11.2078	12.5943	16.0057	13.3064	16.919	16.1855	10.9339	11.4285	15.8178	16.3151	13.6261	13.69	-0.119095	0.784896	0.167607	0.729142	0.156019	0.836607
AT1G07420	SMO2-2	protein_coding	8.81008	8.81008	8.81008	7.43999	7.89851	6.96022	19.8179	22.2017	24.6988	24.3978	24.0526	22.8214	8.7736	10.7914	10.7737	11.8666	10.6813	10.7388	-0.174782	0.547439	0.0925534	0.849081	0.117448	0.88275
AT1G07430	AIP1	protein_coding	0	0	0	0	0.0741086	0.143902	1.5704	2.25518	1.10047	1.67548	2.4076	3.91639	0	0.086341	0.0248963	0.0713607	0.17475	0.169805	-0.0246703	NA	0.333279	0.328797	0.127738	NA
AT1G07440	NA	protein_coding	16.0051	16.0051	16.0051	16.0863	16.0718	21.1566	39.2782	27.411	34.0037	35.1572	32.104	46.583	33.6479	37.4913	43.7409	38.4282	41.841	40.4331	0.126266	0.666281	0.151237	0.732335	0.0720145	0.927877
AT1G07450	NA	protein_coding	3.47777	3.47777	3.47777	3.63706	3.86702	3.39688	0	0.0538812	0.0891665	0.124896	0.0897355	0	4.20057	5.30984	3.38695	3.45766	3.84281	3.79737	-0.0990835	0.829316	0.0110064	NA	-0.130676	0.911214
AT1G07460	NA	protein_coding	0	0	0	0	0	0	0	0	0	0	0	0.126323	0.0823591	0.134605	0.0582196	0.166876	0.24519	0	-0.0389643	NA	0.0145751	NA	0.0283308	NA
AT1G07470	NA	protein_coding	21.2689	21.2689	21.2689	18.3734	19.4366	22.7809	20.0242	21.5875	18.3145	20.0713	19.1709	19.6242	18.0162	20.5367	20.03	19.0531	16.5986	18.4058	-0.116828	0.606913	-0.00772906	0.992126	-0.0956765	0.897373
AT1G07473	NA	protein_coding	0	0	0	0	0	0	0.106487	0.284276	0.376352	0.395369	0.0946884	0.637356	0.0692565	0.0565951	0	0	0	0	NA	NA	0.0553726	NA	-0.0270107	NA
AT1G07476	NA	protein_coding	0	0	0	0	0.0901307	0	0.131719	0.210981	0.232764	0.326034	0.117125	0.32849	0	0	0	0	0	0	0.0138277	NA	0.028708	NA	NA	NA
AT1G07480	NA	protein_coding	16.847	16.847	16.847	14.4823	16.0335	16.3683	15.0972	17.5962	15.4434	15.2659	16.8547	16.2955	15.6421	15.7185	16.4218	12.5834	12.7562	13.4406	-0.132352	0.50809	0.018302	0.977175	-0.261812	0.294091
AT1G07485	NA	protein_coding	0.451949	0.451949	0.451949	0.836984	0.508517	1.31657	0.445894	0.555498	0.262651	0.275922	0.39649	0.815469	0.77333	1.42189	1.57167	1.86071	1.82263	1.16517	0.0981848	NA	0.0262468	NA	0.120404	0.917716
AT1G07490	RTFL3	protein_coding	5.12632	5.12632	5.12632	5.35096	5.03384	4.75154	0.153262	0	0.270833	0.189679	0	0.458658	4.48549	3.50255	3.02987	4.54424	6.52846	3.72454	0.209422	0.570724	0.0270883	NA	0.234125	0.745287
AT1G07500	NA	protein_coding	5.31894	5.31894	5.31894	5.4177	6.58315	4.261	26.6757	30.1196	19.7058	27.602	30.3306	35.7712	19.6245	11.6209	20.1052	17.5765	12.7008	25.7113	-0.172777	0.626953	0.201483	0.666687	0.0719543	0.969611
AT1G07510	FTSH10	protein_coding	12.0688	12.0688	12.0688	10.8271	10.525	11.832	23.4432	25.988	20.9818	21.2279	22.8253	23.0492	10.969	10.4516	11.0261	10.8904	10.145	10.7358	-0.18013	0.31966	-0.0478014	0.925829	-0.0206623	0.989366
AT1G07520	SCL31	protein_coding	6.9393	6.9393	6.9393	6.22788	5.49552	4.93707	13.956	16.7772	12.8351	16.3759	17.3657	15.848	5.02354	5.31802	5.54865	5.11825	5.43836	5.33264	-0.133073	0.681971	0.172268	0.574597	0.00570278	0.99549
AT1G07530	SCL14	protein_coding	15.7092	15.7092	15.7092	11.6105	12.6103	13.1032	15.1457	16.06	13.6941	16.385	17.9568	17.204	12.1924	13.0031	13.9102	13.7711	13.7399	13.6168	-0.261286	0.0619498	0.189936	0.424728	0.0724517	0.924722
AT1G07540	TRP5	protein_coding	0	0	0	0	0	0	0.0519778	0.0555037	0.0459257	0.128657	0.0924375	0.207402	0	0.0276249	0.0238968	0	0	0	NA	NA	0.0938849	NA	-0.0226507	NA
AT1G07550	NA	protein_coding	0.295497	0.295497	0.295497	0.205216	0.299234	0.387363	0.0364422	0.0389142	0	0.0225507	0	0.0181764	0.260712	0.522939	0.335086	0.168081	0.399841	0.0571363	-0.0589027	0.895514	-0.0156842	NA	-0.190588	0.763977
AT1G07560	NA	protein_coding	2.32551	2.32551	2.32551	1.82153	1.87879	2.13227	0.188062	0.160655	0.265863	0.116374	0.033445	0.0938004	3.22901	3.83808	3.09532	2.23043	2.88876	1.68067	-0.293296	0.297109	-0.148016	NA	-0.398078	0.251556
AT1G07570	APK1A	protein_coding	24.9999	24.9999	24.9999	21.9119	25.3888	24.3907	5.79413	6.89671	5.6831	4.967	4.49041	6.78744	22.5065	26.1893	28.9847	29.1408	27.7209	29.2534	0.0121551	0.972849	-0.113989	0.849006	0.141219	0.751446
AT1G07580	NA	tRNA	0	0	0	0	0	0	0	0	0	0	0	0	0	0	0	0	0	0	NA	NA	NA	NA	NA	NA
AT1G07590	NA	protein_coding	53.6879	53.6879	53.6879	65.4292	47.3661	40.9389	40.091	39.8067	56.8536	43.6343	50.8425	35.9603	56.5936	60.0239	66.8682	91.247	66.7856	52.2721	-0.112222	0.790805	-0.0445501	0.953374	0.16865	0.773229
AT1G07600	MT1A	protein_coding	0	0	0	0	0	0	0	0	0	0	0	0	0	0	0	0	0	0	NA	NA	NA	NA	NA	NA
AT1G07610	MT1C	protein_coding	289.588	289.588	289.588	217.269	248.832	267.955	117.341	90.3542	102.727	86.7337	76.3881	90.3135	453.972	486.322	532.644	546.171	469.819	427.191	-0.220347	0.0371271	-0.230276	0.381514	-0.0183149	0.99049
AT1G07615	ATOBGM	protein_coding	7.14977	7.14977	7.14977	7.40136	7.50836	8.01073	13.8065	14.5821	14.2765	14.774	12.5984	12.5397	5.33275	5.76771	6.23667	5.32315	5.09745	4.9154	0.132153	0.681971	-0.0647906	0.916126	-0.133555	0.871789
AT1G07620	TRM32	protein_coding	1.16587	1.16587	1.16587	0.701713	0.623101	0.6368	1.05439	1.04915	1.35509	0.771095	0.554017	0.812761	3.08588	3.74437	4.93571	2.33683	1.97967	2.40457	-0.0665471	0.891932	-0.263912	0.510822	-0.55918	0.0355612
AT1G07630	PLL5	protein_coding	10.417	10.417	10.417	8.44408	10.837	10.5961	7.11839	7.10651	7.0711	7.03743	6.8915	8.25643	12.1905	11.3945	14.1171	12.2114	12.2061	12.9767	-0.0735229	0.807011	0.0654686	0.918413	-0.00321843	0.997294
AT1G07640	DOF1.1	protein_coding	8.14014	8.14014	8.14014	11.0817	9.93538	11.2126	16.009	15.5615	15.8837	16.785	15.7486	15.6514	8.82066	7.80168	6.69991	8.51567	8.34135	9.8398	0.204663	0.3664	0.0347355	0.954727	0.159305	0.811985
AT1G07650	NA	protein_coding	9.51591	9.51591	9.51591	10.5418	10.694	10.5774	5.30402	6.33015	4.71151	4.45813	4.43892	5.23444	9.26045	11.11	11.7362	8.91453	11.2583	9.56115	0.104644	0.63145	-0.157142	0.69714	-0.0886768	0.915712
AT1G07645	ATDSI-1VOC	protein_coding	0.319137	0.319137	0.319137	0	0	0	0	0.0840547	0	0	0	0	0	0	0.144757	0	0	0	-0.0316145	NA	-0.0116725	NA	-0.0189484	NA
AT1G07660	NA	protein_coding	32.8261	32.8261	32.8261	38.7936	40.19	37.1966	7.95934	10.9904	9.94262	10.9545	10.2501	14.6476	31.6841	37.4882	38.0442	41.4124	41.0961	39.0511	0.232252	0.187112	0.223101	0.59653	0.165884	0.704041
AT1G07670	ECA4	protein_coding	20.9157	20.9157	20.9157	17.2583	17.3552	17.86	56.8727	68.7785	53.0765	54.158	56.5805	48.9516	19.5524	16.5395	15.1769	14.4029	16.4953	18.3351	-0.272702	0.00967985	-0.12628	0.686164	-0.0480334	0.973274
AT1G07680	NA	protein_coding	0	0	0	0	0.0959084	0	0	0	0	0	0	0	0.0911582	0	0.128879	0	0	0.109877	0.0138277	NA	NA	NA	-0.0184984	NA
AT1G07690	NA	protein_coding	0.184685	0.184685	0.184685	0.205216	0.249362	0.161401	0	0	0	0.112753	0	0	0.118506	0.387362	0.418858	0.240116	0	0.428522	0.00151603	NA	0.0115117	NA	-0.0328128	NA
AT1G07700	NA	protein_coding	31.4873	31.4873	31.4873	39.1398	40.7357	43.043	13.1756	13.0045	13.0833	14.6981	12.9518	15.4645	38.0106	42.0792	51.4886	39.5837	46.2238	43.4471	0.228731	0.0657804	0.131606	0.752467	-0.0134045	0.992978
AT1G07705	NA	protein_coding	10.5583	10.5583	10.5583	11.0519	11.1309	9.42777	10.0394	12.5139	10.7379	10.8368	10.1688	9.52538	7.9531	7.88319	6.78463	6.98794	7.35644	5.65117	-0.0189089	0.959626	-0.0940348	0.846982	-0.139928	0.843304
AT1G07702	NA	snoRNA	0	0	0	0	0	0	0	0	0	0	0	0	0	0	0	0	0	0	-0.0371696	NA	NA	NA	NA	NA
AT1G07710	NA	protein_coding	0.305546	0.305546	0.305546	0.407414	0.453802	0.320429	0	0.12876	0.106541	0.0373081	0.0536104	0.150357	0.901863	0.640856	0.803837	0.9534	0.62259	0.945269	-0.0227251	NA	0.000984205	NA	0.0449014	0.98382
AT1G07720	KCS3	protein_coding	20.955	20.955	20.955	35.7274	41.0927	39.1939	9.24323	10.2791	8.45694	8.1566	10.3104	12.7942	21.0227	20.6385	25.6735	28.1091	31.4873	31.2566	0.73236	6.07971e-14	0.135903	0.787491	0.393007	0.0258554
AT1G07725	ATEXO70H6	protein_coding	0.161376	0.161376	0.161376	0.0896575	0.0272361	0.176288	0.11941	0.148762	0.105506	0.0246306	0.141573	0.0992646	0.0517743	0	0.0731984	0.0524524	0	0.0312031	-0.0440638	NA	-0.0466564	NA	-0.0218919	NA
AT1G07728	NA	ncRNA	9.15728	9.15728	9.15728	6.95894	7.53217	7.77282	8.56728	8.81577	7.20272	8.57878	7.71039	7.92474	6.99027	6.15384	6.01564	5.37124	7.77465	5.77996	-0.273576	0.172845	-0.00265525	0.997111	-0.00781786	0.994739
AT1G07740	NA	protein_coding	1.23818	1.23818	1.23818	0.833835	1.19052	1.57394	2.07301	2.90539	2.02788	1.97	2.27124	2.25257	1.05933	0.767291	0.970086	1.12198	1.09902	1.24784	0.0223346	0.971261	-0.0704074	0.929527	0.184308	0.835365
AT1G07730	DIR25	protein_coding	0	0	0	0	0	0	0	0	0	0	0	0	0	0	0	0	0	0	NA	NA	NA	NA	NA	NA
AT1G07745	RAD51D	protein_coding	6.29944	6.29944	6.29944	7.58917	5.77478	6.43245	3.6636	4.33128	3.87287	3.27914	3.54855	4.07882	7.74384	7.44075	6.52683	6.29346	6.88243	5.12859	-0.02	0.969347	-0.0705567	0.928979	-0.182085	0.778048
AT1G07747	NA	protein_coding	0	0	0	0	0	0	0	0	0	0	0	0	0	0	0	0	0	0	NA	NA	NA	NA	NA	NA
AT1G07750	NA	protein_coding	33.0083	33.0083	33.0083	24.7653	28.569	27.6757	7.58482	8.24795	7.19354	7.9661	6.74444	8.50334	45.121	41.9756	55.4101	52.2226	42.8002	52.9137	-0.229243	0.114795	0.0258644	0.973723	0.0562288	0.957904
AT1G07760	NA	tRNA	0	0	0	0	0	0	0	0	0	0	0	0	0	0	0	0	0	0	NA	NA	NA	NA	NA	NA
AT1G07770	RPS15AA	protein_coding	384.81	384.81	384.81	392.425	354.58	350.662	279.504	231.28	288.159	233.595	210.438	253.067	383.87	416.124	420.614	421.848	418.709	430.382	-0.0248909	0.908537	-0.162146	0.59451	0.0612999	0.919942
AT1G07780	PAI1	protein_coding	9.64358	9.64358	9.64358	10.6491	11.6459	11.4115	5.73226	6.058	4.96039	5.37559	5.09714	7.13303	9.99291	11.9978	13.4216	12.7716	13.7306	12.5545	0.0828611	0.79284	0.069116	0.927327	0.127643	0.847179
AT1G07790	HTB1	protein_coding	63.3403	63.3403	63.3403	77.6781	80.7193	88.3523	22.5402	25.1501	21.1082	24.2211	24.2434	31.7751	77.1603	73.1684	75.3323	84.1294	78.1388	96.4968	0.237329	0.0687607	0.193755	0.581063	0.180278	0.631286
AT1G07795	NA	protein_coding	0.438696	0.438696	0.438696	0.487463	0.394884	0.511183	0.288545	0.154059	0.127474	0.178554	0.641438	0.143919	1.40747	1.45687	1.52558	2.75675	1.02426	1.4703	-0.00614904	NA	0.042538	NA	0.0904633	0.944628
AT1G07800	NA	transposable_element	0	0	0	0	0	0	0	0	0	0	0	0	0	0	0	0	0	0	NA	NA	NA	NA	NA	NA
AT1G07810	ECA1	protein_coding	18.0991	18.0991	18.0991	14.8854	16.2595	16.0912	31.6075	36.8445	29.7908	31.7224	30.806	26.2704	15.125	13.6003	11.752	10.4315	11.7607	12.2788	-0.243115	0.0456565	-0.11084	0.769066	-0.195244	0.657427
AT1G07820	NA	protein_coding	80.6561	80.6561	80.6561	118.992	108.258	100.611	15.3236	16.0043	16.0335	19.6302	19.0044	20.7837	94.9405	100.944	105.181	127.36	119.547	119.178	0.227623	0.106452	0.273748	0.323446	0.266508	0.151459
AT1G07830	NA	protein_coding	40.8307	40.8307	40.8307	32.4628	37.149	38.8617	100.709	79.1721	89.2898	93.4792	81.2133	97.229	39.9768	38.6359	46.9397	44.7717	34.2175	41.2894	-0.149761	0.441439	0.026083	0.968517	-0.0454483	0.973444
AT1G07840	NA	protein_coding	13.6795	13.6795	13.6795	15.8516	18.2502	16.6799	25.7714	25.1519	25.9506	24.8161	25.7162	25.612	15.4653	17.3516	19.1465	17.0653	21.2372	18.7923	0.157814	0.47224	0.00249351	0.997111	0.124507	0.842328
AT1G07850	NA	protein_coding	0	0	0	0	0.0414069	0	2.11795	1.55083	1.76441	2.24675	1.39901	1.78075	0.0393561	0.032161	0	0.0398716	0.0781109	0.0474379	-0.00513883	NA	0.0205113	0.983188	0.0422537	NA
AT1G07870	NA	protein_coding	4.79985	4.79985	4.79985	5.62972	6.69076	7.03002	9.03259	9.24733	8.52327	9.33381	9.94229	9.01046	6.61604	7.76019	9.61581	9.24509	9.25394	9.76206	0.261196	0.282474	0.0768771	0.891962	0.205022	0.643763
AT1G07860	NA	protein_coding	0	0	0	0	0	0	0	0	0	0	0.199299	0	0	0	0	0	0	0	NA	NA	0.0128256	NA	NA	NA
AT1G07880	MPK13	protein_coding	8.55234	8.55234	8.55234	10.6026	12.6448	12.1068	5.09054	5.32416	4.62105	4.74667	5.39462	6.12151	15.3747	13.5275	15.0682	22.2843	18.3626	17.0012	0.19261	0.44534	0.0913083	0.896679	0.336989	0.198349
AT1G07885	NA	protein_coding	1.62163	1.62163	1.62163	1.8019	5.47379	2.83437	7.19955	14.5217	12.7225	11.3853	12.0924	12.7678	2.60134	3.82638	4.04555	3.1625	2.06518	5.64395	0.0822284	NA	0.0224783	0.980977	0.00730939	NA
AT1G07890	APX1	protein_coding	328.515	328.515	328.515	343.054	395.39	349.069	651.532	619.624	621.949	630.167	593.15	619.737	321.303	356.248	331.907	385.495	335.831	364.7	0.126863	0.253111	-0.0221904	0.962714	0.102358	0.837553
AT1G07900	LBD1	protein_coding	0.173143	0.173143	0.173143	1.15434	0.935106	1.96708	1.36658	1.7329	1.20746	0.84565	0.911376	2.13005	2.22198	2.72364	3.14143	1.91342	1.764	2.27652	0.247148	NA	-0.0246383	NA	-0.183074	0.836607
AT1G07901	NA	protein_coding	1.30366	1.30366	1.30366	0	0.44005	1.1393	1.28619	0.343361	0	0	1.14369	0.962282	1.25477	1.36716	0.591329	0	0	0.504144	-0.032941	NA	0.0130645	NA	-0.101246	NA
AT1G07910	ATRNL	protein_coding	6.75512	6.75512	6.75512	6.30509	6.66643	6.9983	21.1813	25.5684	20.8778	22.975	21.9592	21.0811	6.98249	6.07948	6.89692	5.95617	6.81966	6.66848	-0.0113108	0.976121	-0.0151356	0.979407	-0.0266062	0.98706
AT1G07920	A3	protein_coding	211.878	211.878	211.878	195.53	183.442	162.142	217.316	216.03	238.773	229.239	193.336	213.013	175.254	158.641	148.903	173.295	185.775	192.337	-0.140092	0.30082	-0.0601695	0.896886	0.174691	0.616676
AT2G18180	SFH10	protein_coding	1.30833	1.30833	1.30833	0.660803	0.722658	0.519718	109.424	106.071	84.6563	156.81	194.34	208.099	0.572388	0.686026	0.647394	0.347931	0.416545	0.321967	-0.293994	0.304696	0.800571	6.3065e-12	-0.247627	0.672401
AT1G07940	A3	protein_coding	45.9801	45.9801	45.9801	45.4086	45.4827	46.5438	51.0891	57.5338	53.8857	47.1963	46.9817	47.0194	39.6328	36.3582	39.1694	37.019	37.8582	38.9473	-0.072539	0.716835	-0.170923	0.402732	-0.00954764	0.993457
AT1G07950	MED22B	protein_coding	22.8026	22.8026	22.8026	30.4885	28.8426	27.3733	47.3428	45.8024	44.3424	50.0251	44.1857	52.7756	33.0416	36.1984	48.4759	39.6643	38.0546	38.3732	0.154628	0.516415	0.101964	0.810508	-0.00749787	0.99459
AT1G07960	PDIL5-1	protein_coding	26.1753	26.1753	26.1753	25.6328	25.746	24.6401	39.3116	39.9325	45.9739	41.018	37.409	45.1014	27.8101	34.2924	41.784	40.7467	35.9065	36.7047	0.000254295	0.999941	-0.00357006	0.996479	0.118502	0.861217
AT1G07970	NA	protein_coding	7.98989	7.98989	7.98989	8.05857	7.96646	7.91357	16.4933	17.2236	16.1445	15.9346	17.6135	15.102	6.57283	5.92979	5.38974	4.9276	5.66163	5.07043	-0.0408692	0.908755	-0.0185396	0.976768	-0.149834	0.830244
AT1G07980	NF-YC10	protein_coding	13.2173	13.2173	13.2173	14.7978	15.0744	14.3511	32.304	34.3899	32.5579	34.2336	33.8197	37.1029	14.7775	13.651	16.2598	18.4209	16.3861	18.1218	0.0647878	0.859564	0.0881971	0.843215	0.212363	0.611403
AT1G07985	NA	protein_coding	1.32796	1.32796	1.32796	2.5085	2.95847	4.0619	2.88238	2.30843	2.89405	2.8376	2.67952	3.20206	2.4711	4.17794	6.02352	6.73347	4.39709	5.95709	0.0564765	0.91403	0.0629577	0.942274	0.241205	0.730752
AT1G07990	NA	protein_coding	15.4831	15.4831	15.4831	14.4577	15.1806	17.1013	14.8014	18.0479	15.2028	17.0399	17.6791	15.9139	14.0983	13.969	13.5009	12.2298	14.2529	13.4088	-0.0735823	0.747952	0.0788433	0.864567	-0.0475786	0.966914
AT1G08000	GATA10	protein_coding	6.0198	6.0198	6.0198	6.20629	5.9912	6.34557	4.83704	4.93632	4.32793	5.19072	5.38999	4.51979	4.81839	4.75103	3.80022	4.72013	4.86061	4.89587	0.119591	0.742997	0.0781929	0.91678	0.0904076	0.939753
AT1G08005	NA	protein_coding	2.37453	2.37453	2.37453	0	2.0038	2.07516	0	0.312704	1.55245	0	0	0.292121	2.66638	2.80146	0.807797	1.9295	1.89	1.37739	-0.0601843	NA	-0.0428781	NA	-0.0359458	NA
AT1G08010	GATA11	protein_coding	11.034	11.034	11.034	11.6318	10.7438	9.7665	8.30417	8.79296	6.78235	8.07506	6.01896	7.83134	8.75933	7.89971	7.9886	8.36828	9.18783	8.42456	-0.0353683	0.93151	-0.0731201	0.919384	0.0687766	0.953856
AT1G08030	TPST	protein_coding	14.5485	14.5485	14.5485	15.685	18.0733	18.8588	23.7981	22.8484	20.9329	21.5613	21.0664	24.3253	16.4147	18.0079	18.2762	17.8251	18.4933	20.1201	0.131352	0.54538	0.00518637	0.994255	0.0934885	0.895498
AT1G08032	NA	protein_coding	0	0	0	0	0	0	0	0	0	0	0	0	0	0	0	0	0	0	NA	NA	NA	NA	NA	NA
AT1G08035	NA	protein_coding	0.345087	0.345087	0.345087	1.72552	0.582419	0.452371	0.510695	0.181779	0.300821	0.737384	0.454111	0.509444	0.110715	0.904738	0.626113	1.23381	0.769081	0.400349	0.00703605	NA	0.0751961	NA	0.0830782	NA
AT1G08040	NA	protein_coding	11.2381	11.2381	11.2381	12.6238	14.6346	13.9537	15.3892	18.0829	16.8093	17.0963	21.442	21.6069	15.9983	15.6173	17.2423	15.7288	16.2671	16.2437	0.168384	0.453395	0.228079	0.381215	-0.00960551	0.993835
AT1G08050	NA	protein_coding	2.21719	2.21719	2.21719	1.11107	1.79032	1.29177	2.57351	2.83969	1.97068	2.49493	3.12744	2.13934	2.87327	2.89508	3.29316	1.55437	1.68865	1.91658	-0.241125	0.475995	0.0456507	0.957943	-0.571704	0.0264287
AT1G08060	MOM1	protein_coding	3.29912	3.29912	3.29912	3.11094	3.32041	3.46511	3.32957	4.78308	4.22154	4.54572	5.0849	3.67887	2.44708	2.13461	1.81908	1.51502	2.1682	1.79082	-0.0929779	0.737758	0.0960771	0.867925	-0.168517	0.814958
AT1G08065	ACA5	protein_coding	0	0	0	0	0	0	0.0904356	0	0	0	0	0	0	0	0	0	0	0	NA	NA	-0.0148959	NA	NA	NA
AT1G08070	PCMP-H12	protein_coding	0.537072	0.537072	0.537072	0.642682	0.920387	0.794303	1.10051	2.02389	1.00839	1.18545	1.44975	1.42309	0.530183	0.346604	0.356046	0.375989	0.420906	0.383433	0.196482	0.588929	-0.0181287	0.985683	-0.0159667	0.993486
AT1G08080	ACA7	protein_coding	0	0	0	0	0	0	0	0	0.101208	0	0	0	0.0744971	0.121755	0.210648	0.226419	0.147856	0	-0.0167999	NA	-0.0137689	NA	-0.00516601	NA
AT5G29210	NA	protein_coding	0	0	0	0	0	0	13.9391	11.1635	9.23709	27.3991	33.7209	19.4261	0	0	0	0	0	0	NA	NA	0.791777	2.62552e-05	NA	NA
AT3G26500	PIRL2	protein_coding	4.0626	4.0626	4.0626	2.03868	2.38876	3.14955	6.14154	6.6617	5.82629	9.64108	12.8766	15.9289	5.4659	6.80301	9.57043	4.77076	5.79965	4.71318	-0.363179	0.188608	0.782022	2.79182e-06	-0.366769	0.300274
AT1G08105	NA	transposable_element	0.0967628	0.0967628	0.0967628	0.143359	0.152424	0.0845635	0.0318221	0.0679615	0.0843506	0.0590752	0	0.111104	0.124178	0.169126	0.248714	0.167739	0.102691	0.0997852	0.0696831	NA	-0.00254124	NA	-0.107828	NA
AT1G08110	NA	protein_coding	68.428	68.428	68.428	73.4284	79.7229	80.1588	150.663	143.883	153.145	153.279	141.705	152.483	81.8986	92.882	102.177	91.0161	94.0974	94.963	0.116167	0.389867	0.012758	0.981471	0.0232902	0.986067
AT1G08115	NA	snRNA	7.38742	7.38742	7.38742	8.20864	7.89645	11.8361	2.42948	3.24285	2.68325	2.25507	4.86067	4.24117	12.6406	9.36125	12.2865	9.60462	8.62402	9.99885	0.0081416	0.987632	0.070915	NA	-0.126847	0.918923
AT1G08120	NA	protein_coding	0	0	0	0.105842	0	0	4.04101	2.86003	2.07587	3.14029	4.0111	4.31235	0.183361	0.0499464	0.0864119	0.247684	0	0	-0.000177244	NA	0.198216	0.701254	-0.0137552	NA
AT1G08125	NA	protein_coding	12.4567	12.4567	12.4567	11.7185	16.5095	16.2292	21.5637	20.4904	19.7857	23.6549	20.0461	24.9331	16.8687	20.2764	27.2113	20.0207	22.8226	23.2289	-0.0249889	0.954141	0.146892	0.684032	0.0409169	0.979474
AT1G08130	LIG1	protein_coding	13.2239	13.2239	13.2239	15.9184	15.2014	16.2436	15.5836	18.7691	13.2567	13.0296	15.436	15.943	10.9366	9.22606	8.19758	9.98138	9.49638	10.1141	0.147084	0.442207	-0.0724211	0.893307	0.0542647	0.969153
AT1G08135	CHX6B	protein_coding	0	0	0	0	0	0	0	0	0	0	0	0	0	0	0	0	0	0	NA	NA	NA	NA	NA	NA
AT1G08140	CHX6A	protein_coding	0	0	0	0.0408315	0	0	0.0362542	0.0193567	0	0.0448687	0	0.0180827	0	0	0	0	0	0	0.0164856	NA	0.00572258	NA	NA	NA
AT1G08150	CHX5	protein_coding	0	0	0	0	0	0	0	0.1073	0	0.149232	0.0357402	0.0801902	0	0	0	0	0	0	NA	NA	0.0558079	NA	NA	NA
AT1G08160	NA	protein_coding	11.0932	11.0932	11.0932	9.54691	10.279	9.78969	2.89709	3.7238	3.41303	3.45269	2.86234	3.79981	12.4916	8.55407	11.7901	13.7864	9.34903	12.7015	-0.138065	0.684729	0.0160996	0.987417	0.098689	0.932181
AT1G08165	NA	protein_coding	3.71089	3.71089	3.71089	4.12341	5.48016	4.0538	2.28823	0.977381	1.0109	1.27438	0.81388	0.456525	5.50638	4.37809	5.36528	8.29236	5.75968	9.68659	0.199622	0.579233	-0.0996857	NA	0.354621	0.437139
AT1G08170	NA	protein_coding	0	0	0	0.151389	0.0919777	0	0	0	0	0.166357	0	0.134089	0	0.214319	0	0.0885672	0	0	0.0296281	NA	0.0369143	NA	-0.018096	NA
AT1G08180	SMR2	protein_coding	12.8743	12.8743	12.8743	8.86533	10.65	12.3604	3.93576	4.77584	2.21295	2.98899	1.27261	4.99687	12.3332	11.7899	16.1207	14.0271	12.8163	15.7073	-0.0135836	0.980573	-0.0644012	0.935844	0.064361	0.968034
AT1G08190	VPS41	protein_coding	30.5906	30.5906	30.5906	29.4876	30.5581	29.0092	21.5702	27.9424	20.1418	20.9157	20.6078	23.1042	28.0195	26.7597	26.208	24.3093	29.1241	27.9842	-0.077168	0.627314	-0.0791851	0.858969	0.0110391	0.993245
AT1G08200	AXS2	protein_coding	131.022	131.022	131.022	141.183	139.567	147.174	82.5785	95.3156	91.8875	96.3861	95.328	90.7593	125.595	121.895	119.987	129.701	124.824	135.877	0.0855671	0.466292	0.0752609	0.845933	0.0850244	0.884277
AT1G08210	NA	protein_coding	18.4974	18.4974	18.4974	15.8975	15.8822	16.27	70.0451	68.3323	67.8904	67.1729	64.595	62.6858	17.938	16.9186	18.2739	17.7449	15.8189	15.3249	-0.0777356	0.783014	-0.0621382	0.886826	-0.0979601	0.895498
AT1G08220	NA	protein_coding	7.61546	7.61546	7.61546	5.49132	6.12567	7.08016	10.4708	11.992	9.60477	9.39764	9.80821	10.2857	6.86197	6.66949	8.85624	8.68981	9.07939	7.76979	-0.206021	0.491294	-0.0845305	0.891962	0.15683	0.829374
AT1G08230	GAT1	protein_coding	11.8775	11.8775	11.8775	9.48124	9.49316	8.53074	11.7857	8.73772	11.7226	17.1283	14.9114	12.3615	11.5634	11.0243	13.9642	14.4217	13.1268	14.9939	-0.227614	0.328808	0.35827	0.14943	0.19237	0.670154
AT1G08240	NA	tRNA	0	0	0	0	0	0	0	0	0	0	0	0	0	0	0	0	0	0	NA	NA	NA	NA	NA	NA
AT1G08250	ADT6	protein_coding	6.41862	6.41862	6.41862	8.58925	7.73453	7.35856	1.97469	2.83576	2.04558	2.27536	2.11919	2.47929	8.01574	6.62268	7.51335	7.22341	6.63607	8.16713	0.214754	0.434746	0.00561318	0.996211	-0.00146911	0.999006
AT1G08260	POL2A	protein_coding	5.02802	5.02802	5.02802	6.11662	5.82344	5.87226	2.45757	3.78253	2.25185	2.48767	2.71137	2.45155	4.19319	3.8136	3.08971	2.9187	3.83805	3.27041	0.0708851	0.782119	-0.106606	0.853022	-0.115265	0.897451
AT1G08270	NA	protein_coding	0.551503	0.551503	0.551503	1.02135	0.744638	0.401644	2.81125	4.4061	2.48392	3.14255	3.70934	3.88993	1.06164	0.771154	1.20909	0.657275	0.468233	0.639821	-0.0133873	0.978784	0.0769894	0.927327	-0.240813	0.690758
AT1G08280	NA	protein_coding	6.48315	6.48315	6.48315	6.0543	7.49637	6.38908	7.14479	9.26433	8.71778	9.05302	8.10784	9.40122	7.25785	6.97975	5.72497	5.87337	6.49973	6.93459	0.093675	0.812284	0.0731708	0.914615	-0.0329534	0.98706
AT1G08290	WIP3	protein_coding	1.52995	1.52995	1.52995	1.07039	1.37716	1.1885	1.84489	2.35807	1.92645	1.72974	1.19307	2.3144	4.145	3.47635	4.65218	4.45715	3.53603	3.81287	-0.150706	0.718127	-0.100804	0.894937	-0.0340835	0.98706
AT1G08300	NVL	protein_coding	2.09162	2.09162	2.09162	1.92854	2.10305	1.98349	16.377	18.6366	17.3021	19.2632	20.3016	17.3662	1.97033	1.65679	1.83692	2.25651	2.09697	1.99633	0.00592263	0.991639	0.11777	0.76358	0.154242	0.870257
AT1G08310	NA	protein_coding	3.96769	3.96769	3.96769	0.971421	1.04419	2.64468	1.6587	1.38155	1.93455	2.29917	2.18288	2.44886	4.18565	3.24412	7.53436	8.52467	5.05292	9.57023	-0.627392	0.00637515	0.256511	0.548498	0.389653	0.333955
AT1G08315	NA	protein_coding	5.8471	5.8471	5.8471	5.4905	5.28169	4.17431	7.80001	7.63503	4.52275	6.03338	5.27409	8.38878	7.34519	6.47736	6.76121	8.13736	6.08297	7.19747	-0.172429	0.630485	0.00516587	0.996211	0.0496748	0.977731
AT1G08320	TGA9	protein_coding	11.7638	11.7638	11.7638	6.66805	9.7101	9.48985	1.12772	1.32966	1.41159	0.63969	1.25347	0.91403	11.5212	12.8112	13.2426	12.8486	11.2815	11.3822	-0.388685	0.0259909	-0.204834	0.681892	-0.0640866	0.944387
AT1G08340	ROPGAP5	protein_coding	5.68698	5.68698	5.68698	3.23665	3.65199	5.39426	2.94224	2.3381	2.05554	1.56663	1.15602	1.43339	6.3637	6.18217	6.00848	7.25857	5.38769	7.56321	-0.369522	0.13909	-0.37684	0.221721	0.0977505	0.929441
AT1G08350	TMN5	protein_coding	6.19108	6.19108	6.19108	6.43066	7.23856	6.54754	13.1457	14.4156	12.9057	12.8457	11.0201	14.5485	7.80122	7.52768	9.13686	7.93256	8.14156	8.74393	-0.0286057	0.947699	-0.0466568	0.939453	0.0237856	0.988921
AT1G08360	RPL10AA	protein_coding	405.331	405.331	405.331	399.594	402.902	408.507	319.858	291.623	322.282	332.857	315.027	332.52	388.544	411.683	433.49	398.483	431.815	408.266	-0.0400438	0.77489	0.0759086	0.845933	0.0124206	0.991798
AT1G08370	DCP1	protein_coding	21.5118	21.5118	21.5118	17.7761	20.9566	19.7516	28.2085	34.4251	28.4252	30.1317	29.383	29.0103	19.8313	18.3475	17.5697	15.0019	16.4721	18.2173	-0.117891	0.605155	-0.0225949	0.969926	-0.137923	0.820965
AT1G08380	PSAO	protein_coding	1160.02	1160.02	1160.02	1250.83	1080.5	1174.2	167.815	145.422	156.438	128.876	112.508	162.169	1066.94	999.46	920.176	1094.75	1159.24	1158	0.063817	0.701413	-0.176527	0.566222	0.176704	0.569826
AT1G08390	NA	protein_coding	9.27722	9.27722	9.27722	10.4926	8.9472	9.84495	8.3357	6.02136	6.64305	4.9559	4.50541	5.95112	10.5238	9.81596	11.4219	9.3693	10.5489	8.45655	0.0561802	0.909643	-0.221233	0.643883	-0.110574	0.919942
AT1G08400	MAG2L	protein_coding	2.99636	2.99636	2.99636	2.60957	3.00692	2.51244	5.55288	6.86805	5.54168	5.85878	6.03884	5.3998	2.9879	2.86629	3.15903	2.57956	3.30026	2.78722	-0.169287	0.624784	-0.0362164	0.962331	-0.0360071	0.986067
AT1G08410	LSG1-2	protein_coding	13.0605	13.0605	13.0605	9.53813	10.7487	12.1802	19.1233	19.521	19.23	19.4973	18.9074	17.1461	11.8451	12.1237	13.5019	15.2703	12.3129	13.171	-0.101533	0.721105	-0.0372799	0.951034	0.11259	0.868302
AT1G08420	BSL2	protein_coding	16.3869	16.3869	16.3869	14.1164	15.3677	14.7097	19.5081	23.4353	18.8526	21.7593	22.9626	18.5481	12.2752	10.8476	9.21549	10.2187	10.6863	10.8198	-0.120907	0.440914	0.0459305	0.935844	-0.0216376	0.99049
AT1G08430	ALMT1	protein_coding	4.26687	4.26687	4.26687	3.04286	3.13852	4.22983	5.215	7.84994	7.82769	7.89274	6.14568	6.39309	4.29072	5.71025	4.7952	4.55392	4.98787	5.8614	-0.258933	0.383491	-0.0141044	0.987814	0.0449995	0.980753
AT1G08440	ALMT2	protein_coding	0.0662219	0.0662219	0.0662219	0.0735835	0.134119	0	0.784015	1.36045	1.09682	0.849019	1.10382	0.58657	0.0424921	0	0.180226	0.172194	0.126502	0.204871	0.001109	NA	-0.125419	0.843896	0.0902222	NA
AT1G08450	CRT3	protein_coding	29.2803	29.2803	29.2803	30.919	32.0628	29.9549	45.9837	46.871	41.4014	39.3042	39.3909	45.7154	52.4686	61.1477	97.8741	43.5771	49.4905	46.3684	0.0474851	0.844509	-0.0831798	0.83505	-0.469528	0.0438862
AT1G08460	HDA8	protein_coding	16.0268	16.0268	16.0268	14.2467	15.0983	14.1972	56.8514	57.4077	51.6925	43.4525	37.6427	48.6104	23.6994	25.9368	32.4488	24.3413	22.9153	22.1429	-0.0507449	0.884221	-0.29882	0.0650046	-0.201586	0.583183
AT1G08465	YAB2	protein_coding	12.6574	12.6574	12.6574	11.8934	12.5594	13.4373	2.93338	3.93783	4.9615	5.13441	4.99316	5.93599	12.864	13.7193	17.8403	14.634	14.0639	13.0747	0.0865353	0.801878	0.280722	0.452835	-0.0652847	0.955871
AT1G08470	SSL3	protein_coding	14.1476	14.1476	14.1476	14.1715	14.5853	12.9121	5.50071	5.28646	4.98173	5.74404	5.68607	6.13884	16.8144	19.1123	21.5277	20.7949	20.813	18.3267	0.0995248	0.74273	0.127973	0.82893	0.0613078	0.950891
AT1G08480	SDH6	protein_coding	98.1575	98.1575	98.1575	97.274	97.5853	100.442	124.253	118.392	122.238	108.012	99.334	112.082	137.152	121.217	152.057	148.66	124.755	137.848	-0.0714821	0.694783	-0.158159	0.518248	0.010744	0.993245
AT1G08490	NFS2	protein_coding	28.6561	28.6561	28.6561	30.0797	28.8274	27.6664	26.2607	32.3976	33.0273	38.7242	33.2877	31.9373	24.7469	26.9042	27.255	22.8989	25.6397	22.47	0.0379454	0.889721	0.168222	0.605135	-0.129874	0.780261
AT1G08500	ENODL18	protein_coding	7.91509	7.91509	7.91509	5.15972	5.62845	6.17937	0.937085	1.83453	0.919972	1.03089	1.2036	1.92151	9.07414	10.0161	11.4408	13.0348	7.05601	9.95804	-0.28104	0.32766	0.0494418	0.952798	-0.00993516	0.994394
AT1G08510	FATB	protein_coding	47.1204	47.1204	47.1204	41.9948	44.6993	46.1893	30.2898	30.5533	26.2548	29.0347	26.6354	29.2594	53.1457	51.275	61.9387	52.1997	59.885	54.4785	-0.0662078	0.703101	-0.0156149	0.978995	0.0097641	0.993245
AT1G08520	CHLD	protein_coding	149.184	149.184	149.184	169.899	173.641	174.621	36.7481	33.7381	27.7968	28.2578	27.425	32.5764	108.454	109.286	89.4617	94.8433	114.626	101.191	0.179389	0.0164728	-0.12017	0.740482	0.0151226	0.992343
AT1G08530	NA	protein_coding	18.4803	18.4803	18.4803	22.305	24.8087	22.9262	7.43979	9.95856	7.59197	8.62401	6.61548	7.89194	17.3101	19.2691	22.9796	21.1961	18.4629	17.3326	0.0845766	0.783014	-0.0665351	0.932525	-0.0447714	0.976906
AT1G08540	SIGB	protein_coding	57.1459	57.1459	57.1459	63.1094	64.5238	66.428	18.8592	19.1105	18.321	17.322	19.1842	21.6202	37.3748	40.6701	28.5538	29.1139	40.0525	33.0906	0.178877	0.0894934	0.0546328	0.923613	-0.0491989	0.974511
AT1G08550	VDE1	protein_coding	20.4939	20.4939	20.4939	18.4402	17.8545	17.8641	25.5211	24.5326	23.7895	24.9916	22.7396	23.3327	17.342	22.4038	18.6395	14.5211	16.6057	12.8353	-0.0983538	0.670696	-0.0322497	0.954317	-0.339857	0.189824
AT1G08560	KN	protein_coding	52.6703	52.6703	52.6703	70.8073	70.663	76.253	6.60916	4.94024	4.74469	4.49877	4.3342	11.002	52.3335	52.8208	54.2004	57.4826	65.3703	63.0802	0.339709	0.000685534	0.162517	0.789042	0.208548	0.416
AT1G08570	ACHT4	protein_coding	64.412	64.412	64.412	53.5433	60.9065	76.8275	27.255	27.2618	21.399	26.0456	28.346	39.7154	75.4813	90.9092	104.717	88.927	91.7381	84.0577	0.021715	0.943823	0.266124	0.306093	-0.0206717	0.988206
AT1G08580	NA	protein_coding	57.7876	57.7876	57.7876	65.4198	69.1105	72.6306	43.8328	40.3417	40.7603	42.2035	45.7903	56.7971	93.7966	81.4546	106.045	125.017	101.389	103.446	0.0921036	0.675171	0.193482	0.535612	0.209222	0.54436
AT3G07350	NA	protein_coding	12.052	12.052	12.052	3.26424	2.9494	4.67381	2.45242	2.9362	2.29819	5.28851	6.27776	6.15308	13.3399	11.6516	9.32749	7.44286	4.74842	6.87448	-0.911761	2.51915e-06	0.767812	5.43365e-05	-0.608955	0.0122509
AT1G08592	NA	ncRNA	2.40984	2.40984	2.40984	2.60907	1.83545	2.37602	2.37755	3.5804	2.5855	2.79159	2.33095	2.58457	1.30841	1.49041	1.26124	1.32555	0.983645	1.38593	-0.0839692	0.861974	-0.0834708	0.918078	-0.0675988	0.973274
AT1G08600	ATRX	protein_coding	7.71068	7.71068	7.71068	6.28459	7.27941	7.27195	13.8498	16.9541	12.5564	13.253	16.117	12.184	5.2479	5.49395	4.74329	3.55765	5.27258	4.40586	-0.125573	0.544856	-0.0361673	0.954281	-0.180951	0.748385
AT1G08610	NA	protein_coding	4.55061	4.55061	4.55061	2.92743	3.65419	3.93503	6.6163	6.20721	5.76242	6.43377	7.31202	8.0144	2.48964	3.03917	3.15049	2.58453	2.89764	2.81565	-0.18818	0.564432	0.194992	0.600588	-0.0432334	0.982366
AT1G08620	JMJ16	protein_coding	8.53209	8.53209	8.53209	7.33735	7.61362	7.39692	3.15666	3.94455	2.78912	2.28585	3.12543	3.03726	7.30933	6.72265	6.47414	5.67919	7.15234	6.00224	-0.198186	0.212949	-0.166106	0.712709	-0.099904	0.901713
AT1G08630	THA1	protein_coding	11.3727	11.3727	11.3727	7.32297	11.8906	6.67692	0.748024	0.583713	0.610087	0.854552	0.972135	1.06189	1.19753	2.56882	3.06868	1.1753	1.63402	0.586399	0.101676	0.811318	0.203271	0.661648	-0.440247	0.238684
AT1G08640	CJD1	protein_coding	68.7903	68.7903	68.7903	94.0633	89.2754	82.4901	68.7983	82.6897	84.0622	80.1117	80.1896	81.4591	54.9735	70.1644	71.6306	79.0226	91.506	65.7765	0.316185	0.00304913	0.0466976	0.928059	0.235604	0.46967
AT1G08650	PPCK1	protein_coding	19.96	19.96	19.96	15.8974	19.7413	19.3343	14.9416	17.5359	15.6962	13.5067	17.7556	16.8625	26.466	22.2496	29.5668	43.8711	29.5079	39.4576	-0.234606	0.197739	0.00694264	0.993629	0.44323	0.0507151
AT1G08660	MGP2	protein_coding	25.3422	25.3422	25.3422	23.477	24.0625	26.7506	35.1654	37.3659	29.8464	30.4077	30.5504	34.2152	28.8795	29.001	38.706	33.1765	32.3856	32.7276	-0.0204049	0.947699	-0.0777967	0.853652	0.0321351	0.98112
AT1G08670	NA	protein_coding	4.665	4.665	4.665	1.12078	3.66004	3.19538	0.373175	0.597734	0.439633	0.307898	0.11061	0.434304	4.77318	6.34666	7.26302	5.98316	6.50295	5.94839	-0.146349	0.722925	-0.0684328	NA	0.00670046	0.995782
AT1G08680	AGD14	protein_coding	13.1678	13.1678	13.1678	16.4706	14.646	15.1235	14.6242	16.9808	14.1759	15.2437	16.9808	13.6146	11.3812	9.96074	8.84497	9.14466	10.4237	9.04349	0.124767	0.534388	0.0138225	0.983993	-0.0610848	0.958885
AT1G08695	SCRL3	protein_coding	0	0	0	0	0	0	0	0	0	0	0	0	0	0	0	0	0	0	NA	NA	NA	NA	NA	NA
AT1G08700	PS1	protein_coding	14.8861	14.8861	14.8861	13.8432	11.9904	13.2326	47.2745	53.2746	41.5472	43.6856	43.4938	47.473	14.1842	14.2376	13.5623	13.041	12.4486	12.3039	-0.073557	0.817078	-0.0539225	0.913144	-0.124713	0.845435
AT1G08710	SKIP24	protein_coding	7.82811	7.82811	7.82811	6.95866	7.55719	7.86737	15.4465	18.4323	17.5376	16.9183	18.9543	18.1436	9.14186	8.57882	9.8711	9.00716	10.9662	10.9586	0.0229901	0.96401	0.0687841	0.905641	0.139736	0.848122
AT1G08720	EDR1	protein_coding	11.1351	11.1351	11.1351	8.12871	10.5985	10.3253	14.3072	15.0902	11.7666	14.2287	15.079	12.8067	12.2337	11.4059	12.9793	10.5422	9.93476	11.2158	-0.206153	0.242729	0.0426978	0.94427	-0.17871	0.633884
AT1G08730	XI-C	protein_coding	0.505069	0.505069	0.505069	0.748287	0.454629	0.570133	0.394489	0.654045	0.476972	0.513921	0.387705	0.590284	0.27007	0.474496	0.324551	0.355689	0.308207	0.260423	-0.0171938	0.977609	-0.00883795	0.993731	-0.0873362	0.953856
AT1G08735	NA	transposable_element	0.0595049	0.0595049	0.0595049	0.0661197	0.0401716	0.0260014	0	0.0156725	0	0.0181643	0	0	0	0.0312016	0	0	0	0	-0.0208804	NA	0.000989788	NA	-0.0201809	NA
AT1G08740	NA	transposable_element	0	0	0	0	0	0	0.0323133	0.0345052	0.0285508	0.0399913	0	0.0322341	0	0	0	0	0	0.0253314	NA	NA	-0.0101621	NA	0.0187761	NA
AT1G08750	NA	protein_coding	13.0537	13.0537	13.0537	14.5048	15.7744	14.4881	12.6212	14.7495	12.0051	13.5481	14.2576	14.421	14.0299	14.6135	15.6611	15.7835	16.0838	15.447	0.0214811	0.955254	0.0950236	0.84895	0.0901577	0.906263
AT1G08760	NA	protein_coding	9.8331	9.8331	9.8331	9.15555	9.97058	9.13685	12.0404	11.6902	11.2483	10.1083	10.8427	9.88796	10.7736	10.5362	10.6304	8.84292	9.80033	9.19836	-0.112897	0.645997	-0.142231	0.693	-0.167571	0.702624
AT1G08770	PRA1E	protein_coding	16.6025	16.6025	16.6025	13.5798	16.0341	14.8116	23.3188	26.7833	22.2117	24.8475	22.05	23.9425	20.1227	20.7966	22.383	23.9089	16.2248	20.2421	-0.0438046	0.916231	-0.0107236	0.988003	-0.0490365	0.975018
AT1G08780	AIP3	protein_coding	33.9613	33.9613	33.9613	36.448	39.4795	39.5246	20.7575	23.3873	19.6403	23.1613	22.527	27.3915	34.1225	40.7406	45.7626	38.4464	41.3515	39.9764	0.15185	0.510919	0.169368	0.677052	-0.00176783	0.998186
AT1G08790	NA	protein_coding	0	0	0	0	0	0	0	0	0	0	0	0	0	0	0	0	0	0	NA	NA	NA	NA	NA	NA
AT1G08800	MYOB1	protein_coding	6.28367	6.28367	6.28367	5.08263	7.03377	6.64224	3.07695	3.41953	3.22214	2.4823	3.22243	2.79657	7.08563	6.77143	7.17792	5.54151	6.56077	6.28936	-0.0871593	0.75646	-0.144133	0.76375	-0.163876	0.714438
AT1G08810	MYB60	protein_coding	12.2036	12.2036	12.2036	10.2375	10.0391	12.9958	6.37886	7.74816	7.74968	4.83542	3.89957	5.3292	11.4088	11.9505	11.1809	10.2448	9.88071	9.50111	-0.0391921	0.927297	-0.422934	0.0804988	-0.176948	0.745287
AT1G08820	PVA22	protein_coding	22.9565	22.9565	22.9565	19.1798	21.0301	20.875	17.7178	17.542	16.0601	18.3441	14.582	19.2473	24.8365	22.9167	28.1279	25.1995	25.7939	26.7002	-0.151114	0.396534	0.0390838	0.953374	0.0379727	0.975674
AT1G08830	CSD1	protein_coding	75.3695	75.3695	75.3695	56.2979	65.9379	61.6694	147.704	128.805	113.856	116.956	93.6126	121.228	109.933	96.7317	151.221	140.592	108.365	126.227	-0.19364	0.190957	-0.18767	0.492562	0.0691172	0.947411
AT1G08840	emb2411	protein_coding	2.82645	2.82645	2.82645	2.57891	2.79239	2.91192	3.51407	4.69661	3.76595	4.47532	4.677	3.05314	1.88735	1.87969	1.59475	1.29961	1.77051	1.65287	-0.0356176	0.935918	0.0284342	0.971771	-0.12934	0.896348
AT1G08845	NA	protein_coding	6.50948	6.50948	6.50948	5.86837	7.37951	8.3722	15.0257	16.239	14.3468	17.4712	16.9166	20.7305	6.8564	6.50453	6.18383	7.10588	7.11684	6.83947	0.102989	0.815915	0.231421	0.466818	0.0840743	0.948844
AT1G08860	BON3	protein_coding	0.170479	0.170479	0.170479	0.18943	0.11509	0.049662	0	0.209538	0.198148	0	0.149559	0.0559275	0.21878	0.268174	0.360862	0.295527	0.144739	0.263706	0.0102765	NA	-0.0565652	NA	-0.0530121	NA
AT1G08870	NA	tRNA	0	0	0	0	0	0	0	0	0	0	0	0	0	0	0	0	0	0	NA	NA	NA	NA	NA	NA
AT1G08880	HTA5	protein_coding	86.6639	86.6639	86.6639	107.113	113.053	104.984	56.958	62.9287	57.4158	62.6776	56.3786	68.8251	95.3051	104.518	121.558	130.789	117.839	129.725	0.221337	0.0508806	0.0897957	0.832267	0.221829	0.391305
AT1G08890	SUGTL4	protein_coding	4.52507	4.52507	4.52507	1.72014	2.65291	3.07	13.0996	15.3682	14.6366	15.0127	14.1032	13.4191	6.18918	8.8041	12.4772	10.9536	8.26502	9.34818	-0.502958	0.030324	-0.00432184	0.996211	0.0520585	0.977663
AT1G08900	SUGTL3	protein_coding	11.4103	11.4103	11.4103	11.7681	11.6185	9.36577	2.23905	2.82263	2.69275	2.77108	2.93115	2.54378	17.232	21.3869	25.0203	19.8346	24.1251	16.3337	-0.108881	0.718118	0.0548304	0.950915	-0.0542967	0.971224
AT1G08910	NA	protein_coding	7.99524	7.99524	7.99524	7.3644	6.67595	6.77273	46.4984	63.0263	45.7919	54.1858	62.6658	54.6156	5.67027	5.31397	4.53321	4.10324	5.91723	5.23448	-0.184449	0.427414	0.143268	0.658655	-0.015903	0.993245
AT1G08920	SUGTL2	protein_coding	9.4346	9.4346	9.4346	8.12326	9.10374	9.28118	26.4138	24.3026	27.5581	26.327	24.5706	26.3005	13.217	15.6441	17.3418	20.9682	14.7201	19.0256	-0.261581	0.194514	-0.00264474	0.997025	0.211629	0.631286
AT1G08930	ERD6	protein_coding	42.2037	42.2037	42.2037	36.9389	39.874	37.2073	44.0445	45.6916	40.6724	37.2572	33.7224	39.3707	52.6641	68.0293	82.6092	57.1452	55.4353	45.9687	-0.196498	0.0860947	-0.201434	0.303641	-0.294088	0.295554
AT1G08940	NA	protein_coding	5.46167	5.46167	5.46167	6.1902	4.27711	4.58217	6.35842	8.97627	7.14162	6.00199	5.27061	7.84792	10.1632	11.7418	16.9452	11.4324	9.66821	11.9123	-0.122991	0.775279	-0.140053	0.820534	-0.16924	0.820738
AT1G08950	NA	tRNA	0	0	0	0	0	0	0	0	0	0	0	0	0	0	0.628287	0	0	0	-0.0192927	NA	NA	NA	-0.0148332	NA
AT1G08960	CCX5	protein_coding	4.32764	4.32764	4.32764	5.78127	4.23465	4.24948	5.80481	7.91471	5.76474	7.2138	7.50786	6.02986	3.90011	4.05399	2.58054	2.93969	3.93224	3.38472	-0.0370831	0.939765	0.0738513	0.916098	-0.0234776	0.991798
AT1G08970	NFYC9	protein_coding	19.1682	19.1682	19.1682	22.5338	21.4548	22.9667	9.64754	10.0386	9.58975	8.51398	10.3333	10.9362	24.6703	25.841	31.2246	28.0995	27.7366	29.5215	0.123411	0.545777	0.0321476	0.965173	0.0643093	0.938498
AT1G08980	AMI1	protein_coding	33.3753	33.3753	33.3753	26.7514	26.3611	28.13	119.934	102.08	128.279	116.418	100.049	108.312	37.7525	39.4625	39.7017	31.4723	26.8801	27.1908	-0.206095	0.164724	-0.0842455	0.855477	-0.396973	0.0193449
AT1G08985	NA	protein_coding	0	0	0	0	0	0	0	0	0	0	0	0	0	0	0	0	0	0	NA	NA	NA	NA	NA	NA
AT1G08990	GUX5	protein_coding	5.17739	5.17739	5.17739	3.07986	3.8483	3.51918	0.722346	0.991731	0.683828	0.255425	0.137638	0.437493	5.50333	6.63614	6.47593	5.13346	4.56217	5.5009	-0.357434	0.131223	-0.370597	0.128779	-0.229834	0.628545
AT1G09000	ANP1	protein_coding	3.16325	3.16325	3.16325	3.12435	3.11428	2.80284	4.07446	4.39714	4.21282	4.39887	3.58448	3.52399	3.21375	2.53406	3.00913	2.5704	3.46895	3.60185	-0.0578554	0.90277	-0.0888328	0.896679	0.104619	0.928274
AT1G09010	EBM	protein_coding	34.4522	34.4522	34.4522	30.1861	31.6496	32.4137	18.2151	18.8949	16.008	15.5588	15.9366	16.2723	31.4994	31.4455	30.731	25.6967	28.2357	28.9667	-0.149213	0.194313	-0.121707	0.702727	-0.155628	0.661698
AT1G09020	SNF4	protein_coding	19.6254	19.6254	19.6254	18.3411	20.6195	19.2714	17.9947	18.5079	14.2755	18.9114	19.3076	17.3324	16.7071	15.7881	13.1072	12.8142	16.5243	15.0783	-0.0559193	0.815867	0.126568	0.743972	-0.0296774	0.98706
AT1G09026	NA	protein_coding	0	0	0	0	0	0	0	0	0	0	0	0	0	0	0	0	0	0	NA	NA	NA	NA	NA	NA
AT1G09030	NFYB4	protein_coding	0	0	0	0	0	0	0	0	0	0	0	0	0	0	0	0	0	0	NA	NA	NA	NA	NA	NA
AT1G09040	NA	protein_coding	1.80449	1.80449	1.80449	1.50381	1.84906	1.57699	1.84389	2.7328	1.882	2.61646	2.26151	2.33093	1.11652	1.31791	1.06697	1.02641	1.27213	1.29595	0.0513461	0.921415	0.110525	0.868144	0.026638	0.991084
AT1G09050	NA	protein_coding	1.64902	1.64902	1.64902	1.91201	1.47627	1.8484	4.63321	4.34323	4.18749	4.26777	4.18276	4.46309	1.8402	1.86092	2.16264	1.60796	1.91745	1.66357	-0.0559362	0.912771	-0.00459152	0.996211	-0.11835	0.917134
AT1G09060	NA	protein_coding	18.5522	18.5522	18.5522	17.3521	17.2512	17.8205	18.0171	19.9701	18.1975	17.8071	18.5401	17.4173	16.1691	15.5139	16.757	16.0662	16.8057	17.1686	-0.130621	0.402425	-0.0433931	0.932977	0.0488471	0.957904
AT1G09070	SRC2	protein_coding	71.0558	71.0558	71.0558	66.2624	67.5404	71.2537	97.7721	117.642	87.624	111.77	108.709	118.039	82.6956	76.7885	93.4033	100.575	74.339	94.3764	0.0247661	0.918378	0.161536	0.495726	0.0873291	0.915329
AT1G09080	MED37B	protein_coding	1.13115	1.13115	1.13115	1.15216	1.49546	1.81233	0	0.17379	0.205428	0.230196	0.165392	0.185544	2.26818	2.32307	3.09986	1.7464	2.94112	3.06203	0.107167	0.81618	0.0620237	NA	0.0100662	0.99459
AT1G09090	RBOHB	protein_coding	4.76312	4.76312	4.76312	3.32327	4.11295	3.22683	0.145715	0.136149	0.128748	0.0225423	0	0	3.62493	4.2594	3.34962	2.01622	3.36212	2.25605	-0.15152	0.67276	-0.180665	NA	-0.388653	0.267941
AT1G09100	RPT5B	protein_coding	20.5899	20.5899	20.5899	20.7176	24.5857	24.0311	43.6056	49.8139	46.2458	39.0216	41.7161	45.38	26.6387	30.4549	42.0424	31.5218	34.1223	33.7688	-0.0209842	0.951852	-0.119019	0.701412	0.014679	0.992978
AT1G09110	NA	tRNA	0	0	0	0	0	0	0	0	0	0	0	0	0	0	0	0	0	0	NA	NA	NA	NA	NA	NA
AT1G09130	CLPR3	protein_coding	105.081	105.081	105.081	106.357	104.717	105.979	63.8801	69.6228	64.722	61.9894	59.443	60.07	85.7532	78.4583	71.8143	70.136	79.7741	75.8924	0.0590921	0.730462	-0.100958	0.749432	-0.0543829	0.956498
AT1G09140	SR30	protein_coding	31.5719	31.5719	31.5719	34.5313	32.1802	35.7608	282.295	284.585	281.966	274.01	275.782	274.322	46.1973	43.8866	43.1868	43.422	51.4813	47.7359	0.0643713	0.780809	-0.0252672	0.954727	0.0924282	0.890018
AT1G09150	NA	protein_coding	44.2589	44.2589	44.2589	46.0097	46.8771	47.2744	132.841	107.503	125.433	127.298	117.519	120.803	51.1187	52.5517	56.0328	51.4686	54.9868	54.3894	0.0243364	0.931003	0.0117349	0.986277	0.0160175	0.991084
AT1G09155	PP2B15	protein_coding	0.936034	0.936034	0.936034	0.567321	0.689362	0.818024	2.1828	2.91359	2.59625	2.13	2.16491	2.55432	1.31044	1.29396	1.54391	1.43824	1.19206	1.38209	-0.06941	0.872198	-0.0788617	0.926448	-0.0193909	0.993245
AT1G09157	NA	protein_coding	0	0	0	0	0	0	6.31764	7.89449	6.88848	10.0646	8.72531	9.11802	0.174844	0	0	0.0885672	0.260263	0	NA	NA	0.274484	0.44845	0.0279813	NA
AT1G09160	NA	protein_coding	20.3947	20.3947	20.3947	24.5882	26.2289	23.928	30.7858	33.0353	28.668	26.5213	29.4324	30.058	19.8915	24.3289	25.7174	23.798	27.5639	25.6325	0.183846	0.232485	-0.0801215	0.844966	0.130284	0.80586
AT1G09170	NA	protein_coding	1.34815	1.34815	1.34815	0.876888	0.665951	1.12071	0.162206	0.0866044	0.0286638	0.0802991	0.0288467	0.0485424	1.54022	1.8621	1.92401	1.62452	1.38189	1.95823	-0.472965	0.0598481	-0.0542408	NA	-0.0686383	0.968034
AT1G09176	NA	protein_coding	0.44031	0.44031	0.44031	0	0	0	0	0	0	0	0	0	1.13012	0.923512	0.699021	0.858692	0.700929	0.681095	-0.0554459	NA	NA	NA	-0.0487167	NA
AT1G09180	ATSAR1	protein_coding	0.947234	0.947234	0.947234	0.451086	1.37031	1.30085	0.400518	0.926655	0.353883	0.330458	0.237428	0.799073	2.6917	3.19298	3.80552	2.90289	4.22212	3.13978	0.0226059	NA	-0.0329488	NA	0.0489846	0.982044
AT1G09190	PCMP-E70	protein_coding	2.18296	2.18296	2.18296	1.8019	1.43161	1.25366	9.04559	8.47644	7.23119	7.1206	7.33205	7.94921	1.48076	1.30816	1.66914	1.5407	1.23116	1.25421	-0.162191	0.690442	-0.0960117	0.871589	-0.0732081	0.968465
AT1G09195	NA	protein_coding	4.78445	4.78445	4.78445	5.10985	6.27179	5.52087	1.37486	1.66387	1.49822	1.50303	1.71154	1.71436	5.48427	7.30701	7.29011	6.67336	6.89169	5.56859	0.0265085	0.955073	0.0697527	0.933685	-0.0490861	0.975475
AT1G09200	HTR2	protein_coding	110.245	110.245	110.245	172.341	165.934	178.908	9.56382	9.5202	6.01543	4.81477	3.02691	7.76167	132.941	109.843	113.949	151.237	125.648	162.147	0.445642	1.82197e-05	-0.322672	0.360288	0.261667	0.386453
AT4G04165	NA	transposable_element	0	0	0	0	0	0	0.675473	0.480862	0.464196	2.41504	2.06884	2.32093	0	0	0	0	0	0	NA	NA	0.758282	0.000102549	NA	NA
AT1G09220	PCMP-E25	protein_coding	0.893106	0.893106	0.893106	1.32318	0.844108	1.04068	0.998625	1.47409	0.882349	0.727007	1.09692	1.69936	0.802301	0.842946	1.35035	1.12245	1.13739	0.644702	0.134592	0.746298	0.0294615	0.973723	-0.0128274	0.99439
AT1G09230	SNRNP65	protein_coding	12.3091	12.3091	12.3091	11.1773	13.1349	10.8151	11.0995	11.8524	10.4994	10.7067	12.5984	12.9937	11.2954	10.3408	10.6863	8.51797	11.1248	10.1344	-0.1365	0.635528	0.107731	0.833379	-0.0919291	0.924722
AT1G09240	NAS3	protein_coding	2.95201	2.95201	2.95201	1.06384	1.02338	1.18533	0.551006	0.462301	0.625949	0.389676	0.629943	0.588917	2.04778	1.71524	2.67801	2.33392	1.21928	3.02365	-0.187814	0.585036	-0.00161375	NA	0.0158715	0.993526
AT1G09245	NA	protein_coding	0	0	0	0	0	0	0	0	0	0	0	0	0	0	0	0	0	0	NA	NA	NA	NA	NA	NA
AT1G09250	BHLH149	protein_coding	24.2202	24.2202	24.2202	29.0611	31.0532	26.6806	6.22492	6.86161	5.58883	5.52952	4.19605	8.61341	38.9182	35.325	45.7906	46.1757	36.1585	37.9373	0.20354	0.287937	0.00239022	0.998465	0.0112538	0.993526
AT1G09260	NA	protein_coding	0	0	0	0	0	0	0	0	0	0	0	0	0	0	0	0	0	0	NA	NA	NA	NA	NA	NA
AT1G09270	IMPA4	protein_coding	31.7852	31.7852	31.7852	28.0791	29.5324	30.4215	24.2426	25.5684	24.5031	25.5139	23.9246	23.9313	34.9976	35.6028	39.6639	36.9686	39.7086	37.0013	-0.14523	0.292026	-0.00134588	0.998465	0.0479566	0.954014
AT1G09280	STR6	protein_coding	20.3414	20.3414	20.3414	14.9721	15.3832	14.2761	16.7326	15.5383	15.646	17.183	14.833	16.5636	21.2976	20.4047	23.4796	17.4845	17.5572	16.7788	-0.338467	0.0154366	0.0352647	0.954246	-0.28935	0.174839
AT1G09290	NA	protein_coding	11.0899	11.0899	11.0899	13.467	15.7223	15.5068	7.42448	9.05474	6.14569	6.62549	7.50528	9.35531	13.7237	15.4929	19.2588	16.1177	17.9567	18.0122	0.260882	0.197783	0.0483918	0.954016	0.0946748	0.915566
AT1G09300	NA	protein_coding	4.02856	4.02856	4.02856	3.90383	4.42737	4.50317	4.15944	5.37927	4.12432	5.00479	5.13693	4.95605	4.38844	4.71603	6.07688	4.87224	6.44288	5.83305	-0.0308695	0.950416	0.113047	0.846387	0.143891	0.856124
AT1G09310	NA	protein_coding	502.394	502.394	502.394	604.394	583.86	635.843	96.8453	81.8542	88.5161	85.8755	89.5046	121.027	526.122	464.314	613.707	612.757	693.548	695.046	0.149467	0.120126	0.137	0.72147	0.297053	0.132293
AT1G09320	NA	protein_coding	3.75594	3.75594	3.75594	3.73416	4.13708	3.36879	10.288	11.5065	10.7272	10.892	11.2725	12.792	2.69544	2.79868	2.95899	2.76288	2.86366	2.44627	-0.147355	0.678668	0.101541	0.832267	-0.0409183	0.98382
AT1G09330	ECH	protein_coding	39.2876	39.2876	39.2876	45.8938	45.4972	44.8109	66.7886	61.8736	65.2469	64.2079	61.4212	70.5907	56.8181	60.851	86.0867	81.9231	66.9038	70.1218	0.110437	0.572854	0.0304056	0.956157	0.100154	0.903452
AT1G09340	CSP41B	protein_coding	407.809	407.809	407.809	375.849	382.19	395.825	88.8933	90.6667	95.0382	90.693	77.2719	84.6328	336.212	395.47	298.421	296.84	364.087	317.702	-0.0364675	0.808602	-0.0940392	0.806274	-0.0628207	0.94925
AT1G09350	GOLS3	protein_coding	0.766565	0.766565	0.766565	1.70356	1.39727	1.20586	0.605035	0.524938	0.334117	0.3744	0.20175	0.452665	1.42644	1.60781	1.35606	1.94344	2.58702	2.84584	0.120211	0.782812	-0.0759725	NA	0.411731	0.298356
AT1G09360	NA	protein_coding	0	0	0	0	0	0	0	0	0	0	0	0	0	0	0	0	0	0	NA	NA	NA	NA	NA	NA
AT1G09370	NA	protein_coding	0	0	0	0.205216	0.249362	0.161401	0	0	0	0	0	0	0.118506	0.193681	0.167543	0	0	0	0.0407446	NA	NA	NA	-0.0661489	NA
AT1G09380	NA	protein_coding	0.572431	0.572431	0.572431	0.494717	0.257631	0.389093	0.188254	1.37366	0.221779	0.232985	0.557985	0.907663	0.816238	1.06722	1.12515	0.992315	0.688501	1.03304	-0.0564952	NA	-0.0156176	NA	-0.0644238	0.973843
AT1G09390	NA	protein_coding	22.311	22.311	22.311	28.0141	29.3711	28.0773	0.0733735	0.117526	0.12966	0.045404	0.0652439	0.182984	22.8103	20.122	19.2281	20.8369	21.0733	20.3045	0.238574	0.10985	-0.00432449	NA	0.00613825	0.994739
AT1G09400	NA	protein_coding	0	0	0	0.0937535	0.0569608	0.0737367	0.832436	0.844459	0.514857	0.875699	1.11031	1.49471	0.378977	0.176967	0.459255	0.164546	0.214904	0.195772	0.00463815	NA	0.194457	0.661648	-0.114427	NA
AT1G09410	PCMP-H18	protein_coding	0.565043	0.565043	0.565043	0.575535	0.794708	0.617257	0.696841	1.06656	0.861985	0.74743	0.578324	0.903673	0.936631	0.567875	0.512596	0.489754	0.719594	0.728366	-0.0530576	0.918158	-0.0831168	0.917064	-0.0185024	0.993245
AT1G09415	NIMIN-3	protein_coding	19.4893	19.4893	19.4893	16.7494	19.8385	17.8305	14.4211	10.8277	9.82193	11.6196	12.8233	10.7893	27.5512	30.9771	36.7418	23.7549	22.2022	20.8438	-0.144334	0.635638	0.0193788	0.983161	-0.421684	0.0559005
AT1G09420	G6PD4	protein_coding	13.1201	13.1201	13.1201	14.0368	13.1663	12.783	8.09016	8.40547	8.19143	7.17111	7.93262	8.00491	10.3242	12.016	12.9879	9.04756	10.6405	9.87315	0.0432085	0.891692	-0.0661339	0.914782	-0.21532	0.545477
AT1G09421	NA	ncRNA	0.91328	0.91328	0.91328	1.21777	0.616554	0.478883	0.901043	0.577299	0.955355	0.334543	0.80121	0.539301	2.22686	1.81975	1.65702	0.949908	0.930463	0.988897	0.0261106	NA	-0.0647736	NA	-0.283475	0.556502
AT1G09430	ACLA-3	protein_coding	62.5077	62.5077	62.5077	49.8012	57.2908	54.1055	44.1648	42.2732	43.043	39.3545	41.1756	39.0635	70.1556	72.8359	104.625	73.9316	67.7884	70.0417	-0.17487	0.142049	-0.0888286	0.819338	-0.183387	0.661389
AT1G09440	NA	protein_coding	10.2673	10.2673	10.2673	10.7825	11.1156	11.3255	4.07658	3.75951	3.92937	2.94305	2.47153	3.41964	12.0112	10.9315	11.3873	12.3721	10.2452	11.0399	0.136558	0.629362	-0.243062	0.55993	-0.0175245	0.992139
AT1G09450	NA	protein_coding	3.99682	3.99682	3.99682	5.49854	5.10739	6.27894	1.22053	1.15295	1.03694	0.871472	1.0853	1.45169	3.60266	3.61766	3.08628	4.45405	4.36288	4.52647	0.261859	0.298363	0.0117127	0.99147	0.291448	0.46061
AT1G09460	NA	protein_coding	17.8456	17.8456	17.8456	12.3715	13.6468	12.5594	3.81734	4.82499	3.0287	3.47098	2.8402	2.91428	14.0856	13.6635	10.9599	7.90499	9.40243	7.87829	-0.3959	0.0185009	-0.191416	0.71093	-0.483083	0.0469013
AT1G09470	NA	protein_coding	8.52633	8.52633	8.52633	11.0273	12.503	12.0932	7.30887	5.63261	5.36124	4.18144	3.86265	4.3333	8.38591	7.76896	8.62254	11.0399	9.6569	9.99985	0.369966	0.0451429	-0.364279	0.188598	0.262675	0.45516
AT1G09480	NA	protein_coding	1.88679	1.88679	1.88679	2.99505	3.03278	2.90522	0.709145	0.520609	0.704897	0.767942	0.47293	0.840046	2.53666	3.91026	6.6021	4.84774	3.83313	5.55921	0.270877	0.404858	0.0357536	NA	0.0782598	0.961936
AT1G09483	NA	protein_coding	0	0	0	0	0	0	0	0	0	0	0	0	0	0	0	0	0	0	NA	NA	NA	NA	NA	NA
AT1G09486	NA	pseudogene	1.22556	1.22556	1.22556	1.53203	2.22357	1.94128	1.587	1.77535	1.46899	2.10438	2.41914	2.37466	2.40834	2.2492	3.4744	3.23658	3.65807	2.84365	0.0719726	0.888018	0.250487	0.567899	0.169639	0.85506
AT1G09490	NA	protein_coding	17.5951	17.5951	17.5951	17.4419	18.8774	22.7782	24.8506	23.4596	26.0303	28.3039	27.3493	32.0829	22.5803	22.9312	33.5135	33.9818	30.4969	31.8474	0.170821	0.439484	0.222104	0.361634	0.252559	0.449161
AT1G09500	NA	protein_coding	1.69331	1.69331	1.69331	2.59524	1.93153	2.24526	1.09455	0.984248	0.967102	1.17638	2.61247	1.52286	1.83587	2.41874	4.15817	4.32714	3.56932	4.83216	0.375651	0.178175	0.325602	0.335428	0.378861	0.352119
AT1G09510	NA	protein_coding	0	0	0	0	0	0	0.182549	0.048733	0	0.0564813	0.243485	0.136576	0	0	0	0	0	0.0715529	NA	NA	0.0383026	NA	0.0187761	NA
AT1G09520	NA	protein_coding	10.4694	10.4694	10.4694	9.92837	10.3581	8.36074	7.65781	9.36583	6.45146	9.2019	10.6891	11.9027	11.5824	10.3168	12.0767	11.0301	9.88481	10.8197	-0.0892724	0.812954	0.327606	0.236578	-0.0740088	0.944672
AT1G09530	PIF3	protein_coding	10.5317	10.5317	10.5317	8.95544	8.94587	9.72249	12.7322	14.8721	13.922	16.2103	18.739	14.3555	9.51805	8.37428	12.2231	9.38558	9.98057	10.4018	-0.13519	0.613534	0.21554	0.458537	-0.0059834	0.995179
AT1G09540	MYB61	protein_coding	1.39809	1.39809	1.39809	0.591811	1.03374	0.872731	0.459785	0.596183	0.754463	0.284518	0.233624	0.229329	1.49516	1.60582	2.44604	1.64458	1.65331	2.05965	-0.423827	0.102015	-0.235579	NA	-0.0266508	0.991467
AT1G09550	PAE1	protein_coding	0	0	0	0	0	0	0	0	0	0	0	0	0	0	0.0364812	0	0	0	NA	NA	NA	NA	-0.0148332	NA
AT1G09560	GLP4	protein_coding	356.89	356.89	356.89	256.69	303.332	281.455	164.825	149.516	151.356	141.488	114.706	95.7563	353.117	353.955	311.422	295.113	351.16	288.311	-0.463224	1.34117e-09	-0.321248	0.114757	-0.108256	0.858476
AT1G09570	PHYA	protein_coding	78.2162	78.2162	78.2162	68.4754	74.6425	66.8073	45.3295	50.0372	44.3428	41.7891	41.6096	36.8233	59.9485	60.0376	59.969	54.0966	54.7141	52.215	-0.162038	0.109606	-0.179573	0.400392	-0.143661	0.637684
AT1G09575	NA	protein_coding	9.86913	9.86913	9.86913	8.17658	10.4031	9.15448	1.70823	1.7329	0.905597	0.951357	1.06327	1.36323	12.8875	13.8452	16.3355	13.9567	12.4032	10.0435	-0.151111	0.629545	-0.117203	0.855957	-0.18763	0.736482
AT1G09580	NA	protein_coding	12.4527	12.4527	12.4527	14.3183	12.9392	14.1949	35.4688	31.9997	30.395	33.187	28.974	32.7709	14.7302	14.0813	16.798	18.302	16.0656	17.0013	0.0201876	0.966204	-0.0184753	0.978288	0.150473	0.80632
AT1G09590	RPL21A	protein_coding	297.782	297.782	297.782	289.876	283.195	288.307	133.971	137.049	111.864	110.422	115.42	140.228	308.848	289.389	306.433	318.387	328.822	365.188	-0.00152117	0.994506	-0.0424026	0.93727	0.154214	0.643763
AT1G09600	NA	protein_coding	1.20885	1.20885	1.20885	1.75653	1.53802	1.8691	0.642198	0.685761	0.770074	0.454167	0.285522	0.594865	0.984508	1.46277	1.01229	1.02763	1.15462	0.827078	0.160495	0.692592	-0.18491	0.697111	-0.0991545	0.942825
AT1G09610	GXM1	protein_coding	1.60582	1.60582	1.60582	1.12695	1.02703	1.47723	0.333539	0.311644	0.147351	0.206396	0.519021	0.707033	1.84387	1.68404	1.91681	2.25261	2.2065	3.00692	-0.0052336	0.992919	0.113118	NA	0.255	0.697023
AT1G09620	NA	protein_coding	51.7417	51.7417	51.7417	46.7098	48.5049	48.4516	37.5854	44.4564	35.9902	37.6451	40.2417	35.211	36.3659	34.8063	27.142	25.9673	29.1231	29.6302	-0.119064	0.280812	-0.0383366	0.941788	-0.183478	0.688121
AT1G09625	NA	protein_coding	0	0	0	0	0	0	0	0	0	0	0	0	0	0	0	0	0	0	NA	NA	NA	NA	NA	NA
AT1G09630	RABA2A	protein_coding	33.1725	33.1725	33.1725	37.6871	32.9461	37.0741	15.5248	13.7776	12.0489	14.605	13.9913	15.9577	34.2479	34.175	39.2083	35.042	33.5123	38.567	0.10115	0.675482	0.103509	0.852361	0.000388521	0.999243
AT1G09640	NA	protein_coding	162.402	162.402	162.402	148.599	157.198	151.735	199.638	197.084	209.473	230.861	224.019	199.286	128.343	123.699	124.747	127.748	128.919	130.161	-0.0654359	0.609527	0.11297	0.730784	0.0402389	0.964084
AT1G09645	NA	protein_coding	27.7545	27.7545	27.7545	28.9215	31.7363	26.8085	16.2461	14.69	17.9431	19.3768	15.3781	21.6956	46.5249	53.8258	68.8488	67.2484	53.0188	54.0246	-0.0341937	0.925423	0.176533	0.687219	0.0467733	0.974322
AT1G09650	NA	protein_coding	0.134953	0.134953	0.134953	0.224932	0.318873	0.766602	0.599151	1.2085	0.764672	1.02989	0.887944	1.06255	0.346376	0.353815	0.244853	0.394777	0.34373	0.417505	0.051665	NA	0.0673898	0.932525	0.0671188	NA
AT1G09660	NA	protein_coding	23.5987	23.5987	23.5987	26.2981	25.0747	24.9873	61.8167	59.2001	58.0775	60.0099	58.3281	53.3849	19.0926	16.6064	16.7853	18.4533	18.4676	19.5216	0.0569042	0.827226	-0.0388816	0.942611	0.0958541	0.903067
AT1G09665	NA	protein_coding	0	0	0	0	0	0	0	0	0	0	0	0	0	0	0	0	0	0	NA	NA	NA	NA	NA	NA
AT1G09680	NA	protein_coding	0.820149	0.820149	0.820149	0.911321	0.812066	0.71675	2.31959	3.13938	2.04951	1.83595	2.63819	2.39463	0.736762	0.917436	1.41364	0.675325	1.00966	0.761191	0.165352	0.649155	-0.0762524	0.927327	-0.139648	0.902289
AT1G09690	RPL21A	protein_coding	446.092	446.092	446.092	476.702	462.512	450.482	657.126	544.169	581.415	565.229	527.373	597.258	456.298	452.593	470.544	499.773	503.766	544.714	0.058164	0.681971	-0.0583003	0.90194	0.160988	0.540444
AT1G09700	DRB1	protein_coding	8.27146	8.27146	8.27146	6.89322	8.77493	8.31294	26.9301	28.0411	25.4941	30.8763	35.1938	27.0676	6.89972	6.62967	6.13696	5.79947	6.09459	5.98611	-0.0231088	0.959653	0.19381	0.490654	-0.104112	0.916392
AT1G09710	NA	protein_coding	4.62938	4.62938	4.62938	3.77227	4.37541	3.77602	11.6576	12.3323	10.8768	13.0279	11.7971	12.2366	5.14886	3.93013	3.79972	4.09853	3.67774	4.67169	-0.2124	0.444583	0.0910047	0.846634	-0.0328012	0.987634
AT1G09720	NET2B	protein_coding	0	0	0	0	0	0	0.0353046	0.169648	0.0623878	0.0436935	0.0627859	0.0352181	0	0	0	0	0	0	NA	NA	-0.0642915	NA	NA	NA
AT1G09730	ULP2B	protein_coding	11.2219	11.2219	11.2219	11.1602	11.9106	10.9654	10.9843	11.6674	10.1932	10.951	12.222	11.1168	10.2812	12.0155	10.5944	8.52035	11.2529	10.3422	-0.101856	0.634754	0.0668024	0.894937	-0.104507	0.895498
AT1G09740	NA	protein_coding	60.2167	60.2167	60.2167	44.4318	54.9483	51.3842	146.482	129.871	145.205	145.681	116.968	137.041	89.1196	101.052	124.012	110.974	94.1639	91.8654	-0.22712	0.114784	-0.0541661	0.922645	-0.06048	0.949891
AT1G09750	NA	protein_coding	62.442	62.442	62.442	69.2429	68.949	59.8719	19.7661	14.7482	16.9688	19.2538	15.081	12.3779	40.8777	40.9271	20.8983	24.4452	32.8789	24.2938	0.161393	0.299453	-0.0899643	0.891488	-0.240129	0.679112
AT1G09760	U2A'	protein_coding	60.1733	60.1733	60.1733	64.5344	69.3645	70.3846	49.8584	48.3403	44.8567	48.4536	44.4813	55.6749	61.5193	58.3582	56.8689	66.4111	52.7778	59.7626	0.103469	0.51283	0.0651229	0.893306	0.0205654	0.990205
AT1G09770	CDC5	protein_coding	44.6984	44.6984	44.6984	35.2015	37.9091	38.0531	61.3034	65.4081	62.4918	64.7467	69.6299	51.8865	31.2768	28.5531	25.0544	20.6382	22.9429	23.0035	-0.231373	0.0171586	-0.00318233	0.997025	-0.303651	0.217516
AT1G09780	PGM1	protein_coding	151.135	151.135	151.135	125.488	136.135	142.069	78.571	80.9868	79.5675	73.5995	63.2269	68.1317	159.43	155.814	171.596	160.772	170.707	185.428	-0.193434	0.0174979	-0.186644	0.359218	0.0867251	0.872819
AT1G09790	COBL6	protein_coding	0.824784	0.824784	0.824784	0.687354	0.603211	0.600667	0.0678111	0.108617	0	0	0.0602978	0	0.705643	0.396439	0.280586	0.178721	0.437658	0.372114	-0.227358	0.470863	-0.0300343	NA	-0.100314	NA
AT1G09794	NA	protein_coding	11.8164	11.8164	11.8164	9.19096	14.359	12.392	20.9845	21.2876	15.4509	18.7566	23.0133	20.9331	17.1356	14.0029	22.1895	17.0528	14.8979	13.8914	0.0225741	0.969459	0.0926894	0.893306	-0.147553	0.872663
AT1G09795	HISN1B	protein_coding	42.8919	42.8919	42.8919	55.1159	55.4698	55.939	103.911	93.4943	104.428	107.998	102.497	95.8867	37.5263	35.8399	34.8227	36.6065	37.2396	34.751	0.244649	0.0256033	0.0324549	0.954113	0.0101576	0.993461
AT1G09800	NA	protein_coding	5.25624	5.25624	5.25624	4.38041	5.92969	5.80239	16.5809	16.5399	14.0474	14.8206	14.7438	16.7445	5.10347	5.04081	6.18004	5.52999	5.98929	6.31194	-0.140746	0.696908	-0.00575006	0.99439	0.10331	0.921114
AT1G09810	ECT11	protein_coding	7.02325	7.02325	7.02325	8.86533	7.8138	8.88753	22.5059	24.5949	23.4119	23.9431	24.7935	24.1373	8.256	8.3081	7.6966	7.23188	7.65627	7.25711	0.1347	0.656066	0.055285	0.914782	-0.103143	0.908213
AT1G09812	NA	protein_coding	3.86551	3.86551	3.86551	6.01331	6.61099	5.85549	15.7634	16.5612	13.7033	15.8904	16.2776	19.1487	8.43319	5.81043	9.8188	8.71117	6.89192	8.37113	0.0720849	0.888018	0.118802	0.850538	0.00207019	0.998768
AT1G09815	POLD4	protein_coding	39.1039	39.1039	39.1039	40.251	41.338	47.4196	65.9448	61.7956	52.1888	64.4031	65.1537	74.2113	41.5274	38.3064	48.8116	50.4462	42.7543	49.8206	0.0473489	0.87885	0.172945	0.547345	0.139668	0.806081
AT1G09820	NA	protein_coding	3.46969	3.46969	3.46969	3.5949	4.20996	4.42545	2.08168	1.9265	1.71668	1.68892	1.85103	1.75355	3.24929	3.63869	4.10469	3.41377	3.73202	3.69895	0.0893615	0.824708	-0.0552796	0.950709	-0.0104006	0.99439
AT1G09830	PUR2	protein_coding	26.6876	26.6876	26.6876	29.4686	32.7235	31.6978	58.4317	56.4082	54.1051	64.2543	58.8006	62.593	26.5982	25.884	25.4993	27.4537	25.8629	24.907	0.130242	0.426556	0.139684	0.582758	0.00993228	0.993526
AT1G09840	ASK10	protein_coding	23.6782	23.6782	23.6782	25.5279	23.5023	25.347	11.116	13.1915	12.7759	10.4523	12.3555	13.2978	32.7308	30.9702	35.3748	38.7385	34.7787	34.9247	0.00646953	0.982678	-0.021953	0.973723	0.126098	0.770129
AT1G09850	XBCP3	protein_coding	11.0202	11.0202	11.0202	9.94509	10.2759	10.5886	37.6636	41.79	37.6304	36.7997	38.2978	38.7398	14.2207	14.4303	17.9787	15.6339	15.469	17.4705	-0.182325	0.430344	-0.0227179	0.966199	0.0578706	0.957904
AT1G09860	PUP16	protein_coding	0.0770712	0.0770712	0.0770712	0	0	0.336773	0	0	0.067185	0	0.0676137	0.0379261	0.0494537	0.0808251	0.139835	0.150304	0	0	0.0165588	NA	0.00826066	NA	-0.0331221	NA
AT1G09870	NA	protein_coding	20.9586	20.9586	20.9586	17.6626	22.0186	22.0207	40.3101	39.5402	36.2838	34.5768	30.6791	37.1984	25.839	25.3134	28.4398	25.6799	20.8057	20.8544	-0.0710948	0.787127	-0.144283	0.616271	-0.204011	0.551786
AT1G09880	NA	protein_coding	0.578603	0.578603	0.578603	0.818267	0.852249	0.781469	0.259478	0.110832	0	0.0963399	0.184583	0.0776525	0.877542	0.496461	0.906641	0.444518	0.736862	0.772967	0.131315	0.74932	-0.00194043	NA	-0.0829014	0.957833
AT1G09890	NA	protein_coding	3.25607	3.25607	3.25607	3.20954	2.76543	3.30452	1.08808	0.968245	0.686709	0.833627	0.368582	0.930358	3.30243	2.53346	2.69181	4.67713	2.97623	3.89935	0.00946664	0.985539	-0.104196	0.881577	0.305371	0.508759
AT1G09900	NA	protein_coding	14.707	14.707	14.707	20.227	22.4426	18.5275	12.6483	12.8339	12.3851	11.7233	12.3667	13.7643	10.7189	11.0582	8.08067	7.97312	10.4957	7.12534	0.259392	0.112592	0.0148529	0.983188	-0.166594	0.819417
AT1G09910	NA	protein_coding	11.7855	11.7855	11.7855	9.62329	8.4687	8.505	1.98197	2.5397	2.80192	1.98959	1.8407	2.35057	11.859	11.8679	13.3847	8.96725	9.86389	9.52954	-0.311543	0.0676785	-0.139204	0.828512	-0.33332	0.124778
AT1G09920	NA	protein_coding	31.8354	31.8354	31.8354	26.2159	35.194	35.9251	24.8018	25.453	22.9917	23.5874	25.1269	31.7374	36.4258	40.0307	53.6484	45.4756	43.6263	42.0731	0.0387177	0.907955	0.127992	0.76824	0.0206817	0.99049
AT1G09930	OPT2	protein_coding	0	0	0	0.050257	0.0916023	0.118581	0	0.023825	0	0	0	0	0.0290218	0.0948642	0.0615464	0.0588038	0.2304	0.139926	0.0789413	NA	-0.0116725	NA	0.122398	NA
AT1G09932	NA	protein_coding	1.72657	1.72657	1.72657	2.64937	2.88626	2.65853	0.405581	0.952805	0.0716713	0.301171	0.288515	0.485504	9.97088	13.0196	29.2006	8.28429	8.27177	7.31279	0.24161	0.480864	-0.0568579	NA	-0.678218	0.00889112
AT1G09935	NA	protein_coding	0	0	0	0	0	0	0.141371	0.0754802	0.12491	0	0.125707	0.141024	0	0	0	0	0.0912416	0	NA	NA	-0.00858776	NA	0.0179929	NA
AT1G09940	HEMA2	protein_coding	15.8512	15.8512	15.8512	11.1655	15.0006	14.0589	19.2692	21.0733	16.0386	18.6923	17.6309	19.1291	14.8026	18.4043	17.0761	12.727	13.4578	11.9678	-0.103327	0.693867	-0.00505128	0.994725	-0.341063	0.117368
AT1G09950	RAS1	protein_coding	0	0	0	0.107903	0.0655576	0	11.2094	17.2386	10.4968	12.9837	10.9046	10.7041	0.249243	0.101838	0.220237	0.441888	0.309173	0.150212	0.0296281	NA	-0.115163	0.84895	0.081775	NA
AT1G09960	SUC4	protein_coding	5.75949	5.75949	5.75949	4.7156	4.7068	5.78396	9.57023	10.6985	10.0854	10.0244	9.57361	9.37275	7.26162	5.27177	5.2249	6.6342	4.63252	6.0957	-0.211053	0.437444	-0.0436117	0.948627	-0.0200282	0.992343
AT1G09970	LRR XI-23	protein_coding	41.2901	41.2901	41.2901	30.7733	35.3135	36.9128	54.4717	66.8107	54.5327	46.5467	48.9301	41.1618	41.7561	38.937	35.7782	33.388	34.3266	40.2737	-0.235759	0.0169762	-0.305896	0.0509781	-0.0935691	0.897663
AT1G09980	NA	protein_coding	12.6596	12.6596	12.6596	14.7685	13.3632	11.2567	11.3376	14.1189	13.2924	12.5282	14.0419	13.174	13.9978	14.4681	16.2674	14.4685	17.1073	14.9922	-0.0823393	0.757497	0.0422961	0.943353	0.0593957	0.944237
AT1G09995	NA	protein_coding	9.50467	9.50467	9.50467	7.04084	9.95036	8.7879	11.5518	13.8592	13.5689	10.8486	13.1722	14.6416	12.8163	12.5679	16.6826	17.2824	12.9815	11.6127	-0.197531	0.550955	0.000146875	0.999987	0.00412125	0.997379
AT1G10000	NA	protein_coding	0.546766	0.546766	0.546766	0.486038	0.516769	0.2867	0.647328	0.633636	1.04859	0.801142	0.479672	0.753366	0.421007	0.516058	0.297609	0.213261	0.348159	0.338307	0.0674564	NA	-0.029517	NA	-0.0685447	NA
AT1G10010	AAP8	protein_coding	0	0	0	0	0	0	0	0.0735773	0.0608805	0	0	0	0	0	0.0316783	0.0454	0.0444707	0.0540154	NA	NA	-0.0333163	NA	0.0434033	NA
AT1G10020	NA	protein_coding	20.6425	20.6425	20.6425	20.1332	17.8882	19.1427	4.18274	4.75892	3.9597	4.09815	4.51629	3.50191	20.4998	20.5365	16.689	18.3732	18.7363	16.8243	0.0152017	0.966592	-0.0602644	0.938277	-0.0805562	0.929441
AT1G10030	ERG28	protein_coding	30.8721	30.8721	30.8721	31.9176	27.4566	25.4549	41.3175	41.0799	55.9301	49.9059	42.3919	46.5664	32.5563	35.8948	40.0006	47.031	42.3076	36.6464	-0.141549	0.576792	0.0163437	0.983161	0.194859	0.633884
AT1G10040	NA	protein_coding	2.70974	2.70974	2.70974	3.33825	3.261	2.67699	14.6458	17.6252	16.2783	18.1618	16.7439	17.5376	3.13728	4.13903	5.37068	4.02084	4.42616	5.05722	0.0487721	0.925423	0.108265	0.807798	0.0713194	0.961936
AT1G10050	NA	protein_coding	3.58164	3.58164	3.58164	2.29867	2.98076	3.48087	34.5445	39.8317	34.9633	36.1551	38.3015	31.3147	4.14073	4.72749	4.31359	3.73331	4.38434	4.48953	-0.28496	0.240612	-0.0262806	0.964986	-0.0487503	0.974511
AT1G10060	BCAT1	protein_coding	3.51291	3.51291	3.51291	5.22146	3.51114	3.9073	2.02549	1.87451	2.06804	1.44836	0.400238	0.942913	3.22014	3.03812	3.6835	2.63951	3.39889	2.89341	0.232928	0.442884	-0.463697	0.0719718	-0.108237	0.920712
AT1G10070	BCAT2	protein_coding	20.4925	20.4925	20.4925	8.66546	14.2956	10.3474	0.280804	0.119941	0.0992435	0.278022	0.499384	0.392163	4.01783	8.44701	8.41732	4.55151	4.02338	3.39002	-0.0666785	0.892249	0.180473	NA	-0.522517	0.0726113
AT1G10090	NA	protein_coding	5.62053	5.62053	5.62053	5.52179	5.34457	5.42109	4.97041	7.04067	5.40744	6.1933	6.46419	5.90266	6.33333	6.30761	6.07819	5.50286	6.59046	4.85069	0.0460817	0.907143	0.0789837	0.898356	-0.111726	0.895617
AT1G10095	NA	protein_coding	2.64712	2.64712	2.64712	3.38259	2.63592	2.66039	3.39514	3.73003	2.88445	3.39382	3.77371	2.50755	3.14233	3.29656	2.10124	2.88234	2.69692	2.30327	-0.0372298	0.94764	-0.028123	0.975088	-0.0654198	0.973274
AT1G10100	NA	protein_coding	0	0	0	0	0	0	0.201215	0	0	0	0	0	0	0	0	0	0	0	NA	NA	-0.0148959	NA	NA	NA
AT1G10110	NA	protein_coding	0.590556	0.590556	0.590556	0.410128	0.249177	0.580615	0.436983	0.93325	0.772204	1.21684	0.841893	1.27141	0.236836	0.232245	0.736644	0.767801	0.423048	0.342564	-0.0447643	NA	0.193	0.673564	0.0768958	NA
AT1G10120	BHLH74	protein_coding	13.906	13.906	13.906	16.2323	16.3104	17.104	11.7334	11.0988	12.2855	12.4918	10.4744	10.5756	13.6699	14.0187	14.5055	18.6884	17.1431	16.0062	0.148059	0.437725	-0.0381943	0.954281	0.270542	0.267941
AT1G10130	ECA3	protein_coding	15.771	15.771	15.771	14.9752	15.6027	17.0655	21.3026	25.0889	19.3722	20.7274	20.7536	20.1216	14.9035	14.9905	16.0891	13.9989	15.52	15.8127	-0.0210108	0.940583	-0.068605	0.877402	-0.0123922	0.992978
AT1G10140	NA	protein_coding	16.6884	16.6884	16.6884	9.34599	8.56242	11.2009	10.8009	9.28315	7.21568	9.618	8.78435	10.6431	15.5057	17.3613	19.6813	13.6258	7.90614	10.9454	-0.466341	0.0266547	0.0798961	0.917342	-0.506577	0.0542263
AT1G10150	PP2A10	protein_coding	13.921	13.921	13.921	12.313	12.3678	13.3339	5.21911	5.63181	3.8833	5.0654	6.20408	7.39845	15.0067	20.0883	18.7665	14.3345	15.2112	10.6377	-0.0566661	0.858876	0.254386	0.474932	-0.339463	0.237164
AT1G10155	ATPP2-A10	protein_coding	1.25786	1.25786	1.25786	1.59736	1.94098	1.57039	0.177286	0.283969	1.09651	1.42618	0.945861	1.41481	1.61424	1.13068	1.95618	1.16813	0.915375	1.52878	0.143249	NA	0.179748	NA	-0.108319	0.925226
AT1G10160	NA	transposable_element	1.75082	1.75082	1.75082	2.24096	1.43632	1.7625	0.262384	0.466971	0.270472	0.297669	0.174984	0.239929	1.43629	1.25505	0.924838	0.907637	1.35475	1.16558	-0.0320266	0.952332	-0.148391	0.793392	-0.0457583	0.983098
AT1G10170	NFXL1	protein_coding	19.9358	19.9358	19.9358	11.0049	12.4738	11.7864	29.8944	39.8624	27.7298	40.31	45.1942	33.1458	9.24508	9.16518	8.4855	6.87074	9.10927	8.3923	-0.331985	0.190957	0.257838	0.288573	-0.11755	0.868302
AT1G10180	EXO84C	protein_coding	11.8385	11.8385	11.8385	12.313	12.9435	13.5856	15.9271	16.9235	16.7829	14.5525	14.4421	13.3381	13.5557	11.6836	12.4573	10.7275	10.8886	12.794	0.0216761	0.948303	-0.186931	0.481058	-0.108824	0.883035
AT1G10190	NA	protein_coding	0	0	0	0	0	0	0	0	0	0	0	0	0	0	0	0	0	0	NA	NA	NA	NA	NA	NA
AT1G10200	WLIM1	protein_coding	63.5754	63.5754	63.5754	54.8441	55.6722	57.424	44.7883	39.5344	45.3278	33.3575	33.9455	34.1336	90.9066	90.9551	113.092	98.1711	85.4913	77.5267	-0.230652	0.0559385	-0.289754	0.139818	-0.14573	0.756452
AT1G10210	MPK1	protein_coding	3.82556	3.82556	3.82556	3.12908	2.72611	3.38969	3.56462	3.41458	3.38115	3.43847	3.40273	3.00681	3.78435	4.51338	5.15751	3.76484	3.99227	4.06834	-0.224436	0.471613	-0.0380658	0.965173	-0.137954	0.873313
AT1G10220	NA	protein_coding	0.395362	0.395362	0.395362	0.439313	0.400363	0.345517	11.6044	12.3396	15.3368	10.1981	8.58446	7.58763	0.697645	0.881066	0.224166	0.385518	0.566439	1.07024	-0.0143307	NA	-0.399812	0.0984862	0.0333194	0.986946
AT1G10230	ASK18	protein_coding	12.1345	12.1345	12.1345	15.7306	13.9093	15.5755	47.8875	48.9387	44.6256	44.9899	49.6787	56.3539	15.3291	16.172	21.615	16.3516	17.9486	16.2284	0.139168	0.671913	0.0968029	0.826557	-0.0507162	0.97403
AT1G10240	FRS11	protein_coding	5.95339	5.95339	5.95339	6.66349	7.42218	6.60796	8.40314	10.255	8.90208	9.52434	9.60698	10.9272	5.54885	4.7167	4.80947	5.31079	5.31276	5.81446	0.178335	0.495519	0.116957	0.798067	0.106371	0.911056
AT1G10250	NA	protein_coding	0	0	0	0	0	0	0	0	0	0	0	0	0	0	0	0	0	0	NA	NA	NA	NA	NA	NA
AT1G10260	NA	transposable_element	0.552522	0.552522	0.552522	0	0.0932516	0.120716	100.302	125.806	103.554	112.16	135.843	92.1032	1.86129	1.81073	1.87964	2.06526	2.11094	2.13668	-0.0611763	NA	0.0535686	0.932851	0.0849324	0.957563
AT1G10270	GRP23	protein_coding	4.10948	4.10948	4.10948	3.4897	3.31563	3.00742	6.88922	9.83806	6.69869	8.32222	8.99835	7.4971	2.65834	2.40009	1.6367	1.54205	2.61675	2.22229	-0.156812	0.629545	0.0756676	0.90423	-0.0425505	0.985307
AT1G10280	NA	protein_coding	2.47091	2.47091	2.47091	2.62876	2.5554	2.61884	1.76352	2.63086	2.33727	2.6319	2.67504	2.14725	2.3951	2.2329	2.12233	2.529	3.0798	3.25288	-0.0527272	0.918413	0.0850548	0.916097	0.273985	0.600461
AT1G10290	DRP2A	protein_coding	28.7962	28.7962	28.7962	28.1402	27.4894	29.914	23.2286	26.9508	21.8133	23.7355	23.8856	20.9288	24.5397	21.4462	19.6062	20.9171	21.4307	22.7387	-0.0782774	0.638987	-0.0467459	0.930074	-0.00752514	0.99439
AT1G10300	NA	protein_coding	0.43487	0.43487	0.43487	0.214761	0.39144	0.337817	1.14412	1.34899	0.884537	0.589989	0.423896	0.832206	0.806114	0.734749	0.679426	0.376926	0.523048	0.485825	-0.243581	0.380235	-0.315788	0.352023	-0.263103	0.666864
AT1G10310	NA	protein_coding	21.3628	21.3628	21.3628	24.7216	27.3495	27.569	37.1298	36.5582	34.8328	34.4642	35.4435	34.6966	24.0773	22.6355	24.5513	21.8023	23.259	24.6555	0.223504	0.243036	-0.0314149	0.958409	-0.0217295	0.990242
AT1G10320	NA	protein_coding	6.49079	6.49079	6.49079	6.3839	6.95778	6.05575	10.1682	10.8349	9.09898	10.0675	11.7349	9.28006	5.23426	5.49615	5.41089	4.81815	6.3951	5.56287	-0.0929565	0.783079	0.0477952	0.943415	0.050562	0.974257
AT1G10330	PCMP-E71	protein_coding	1.20756	1.20756	1.20756	1.81537	1.43863	1.3657	1.40162	2.20763	1.85764	1.73467	1.93181	2.09728	1.0939	1.37811	1.73987	1.1544	1.71877	1.20865	0.153134	0.709028	0.0367527	0.968549	-0.0182179	0.993245
AT1G10340	NA	protein_coding	0.906638	0.906638	0.906638	0.167904	0.850097	0.748315	0.0496939	0.291857	0.0439077	0.0615018	0	0.148716	3.65213	6.44429	11.4234	2.65219	2.79033	2.61009	-0.157833	0.674444	-0.0497448	NA	-0.822575	0.000619209
AT1G10350	NA	protein_coding	9.18659	9.18659	9.18659	9.04784	8.59802	9.00153	5.42437	5.53571	5.46013	4.71629	4.94547	5.54806	10.4497	12.8089	14.9316	14.0701	11.7436	11.4113	0.0203056	0.966177	-0.0642531	0.933095	-0.0220236	0.991034
AT1G10360	GSTU18	protein_coding	51.3495	51.3495	51.3495	58.6461	56.7868	56.3107	9.32952	5.21288	11.598	11.4792	9.93571	8.81968	64.8397	78.8156	68.8275	58.8985	62.5939	57.7442	0.0857695	0.675197	0.135682	0.836758	-0.213497	0.464411
AT1G10370	GSTU17	protein_coding	18.8679	18.8679	18.8679	24.1908	25.6153	30.079	7.67104	10.4304	5.33192	7.40515	8.91292	11.4274	18.6258	22.1243	32.5873	17.9937	23.5665	23.4128	0.524686	0.000575369	0.163655	0.769478	-0.125519	0.893599
AT1G10380	NA	protein_coding	8.98543	8.98543	8.98543	9.8044	8.03341	10.3994	5.43083	6.22565	5.43358	5.04095	3.97691	3.82413	8.77826	6.11227	4.4796	5.47277	5.41228	5.82261	0.0365155	0.939109	-0.26022	0.495464	-0.137446	0.89767
AT1G10385	EXO84A	protein_coding	0.044031	0.044031	0.044031	0.0489257	0.0297252	0.0384798	0.043441	0.0231939	0	0.0268816	0.0386279	0.0216673	0.141265	0.184702	0.139804	0.286231	0.252334	0.102164	-0.0272367	NA	0.00910795	NA	0.0874028	NA
AT1G10390	NUP98A	protein_coding	19.4653	19.4653	19.4653	18.7531	17.2064	17.1959	42.6825	51.6995	44.781	50.309	53.1301	34.9097	14.2018	12.9904	8.81731	8.4988	11.6043	10.7448	-0.0409811	0.870971	0.0120666	0.987744	-0.174591	0.797554
AT1G10400	UGT90A2	protein_coding	2.31604	2.31604	2.31604	1.87164	1.51618	1.65604	0.692427	1.22001	1.59069	1.0712	1.41613	1.13971	2.16162	2.57605	2.26024	1.7337	1.47476	2.44267	-0.235235	0.497263	0.0153718	0.9875	-0.177184	0.850135
AT1G10410	NA	protein_coding	19.996	19.996	19.996	15.7199	17.6166	16.776	45.2267	55.1675	46.8895	47.4276	49.8201	51.1182	21.5555	22.8835	28.0036	22.2603	18.4305	20.1824	-0.200667	0.218121	0.0241269	0.963371	-0.210772	0.53025
AT1G10417	NA	protein_coding	1.58012	1.58012	1.58012	0.94542	1.27188	1.3278	2.27847	2.52907	2.38402	2.44883	2.02602	2.06354	1.16989	1.62522	2.20532	1.81733	1.70273	1.59814	-0.0415278	0.940676	-0.0680356	0.935844	0.0218135	0.992683
AT1G10419	NA	pseudogene	0	0	0	0	0	0	0	0	0.220095	0	0	0	0	0	0	0	0	0	NA	NA	-0.0137689	NA	NA	NA
AT1G10430	PP2A2	protein_coding	25.6004	25.6004	25.6004	31.7444	33.9143	33.7214	21.0844	22.9837	20.6994	24.5994	23.1099	26.0718	31.3299	32.9949	36.4855	40.7125	35.9101	37.8783	0.298376	0.0209608	0.179096	0.516627	0.172912	0.622936
AT1G10440	NA	tRNA	0	0	0	0	0	0	0	0	0	0	0	0	0	0	0	0	0	0	NA	NA	NA	NA	NA	NA
AT1G10450	SNL6	protein_coding	11.8467	11.8467	11.8467	9.06031	10.5409	9.66002	21.7621	26.8154	22.5121	23.4681	25.4823	21.8917	8.3808	8.99288	7.47574	5.4939	7.16473	6.47895	-0.302525	0.01503	0.0108282	0.986803	-0.313888	0.260703
AT1G10455	NA	protein_coding	0	0	0	0	0	0	0	0	0	0	0	0	0	0	0	0	0	0	NA	NA	NA	NA	NA	NA
AT1G10460	GLP7	protein_coding	0.69881	0.69881	0.69881	0.44371	0.606556	0.959684	0.590954	0.525868	0.435122	0.54853	0.613058	0.393004	1.08897	0.994578	0.724511	1.6224	0.508542	0.61769	-0.153154	0.649343	0.00120845	NA	-0.00391884	0.997583
AT1G10470	ARR4	protein_coding	80.097	80.097	80.097	80.0488	94.998	90.5063	19.8331	26.3289	20.0467	18.1467	15.0967	21.94	94.258	95.8106	87.7059	98.9502	86.9135	84.3332	0.121273	0.363981	-0.197434	0.564769	-0.0314926	0.980395
AT1G10480	ZFP5	protein_coding	1.94785	1.94785	1.94785	0.937902	1.22733	1.07811	1.92176	1.53909	1.5848	1.42703	0.740493	1.05438	2.33308	2.51937	2.47388	2.1526	1.44703	2.05892	-0.339504	0.244627	-0.24875	0.56152	-0.222773	0.759373
AT1G10490	NA	protein_coding	9.03099	9.03099	9.03099	8.53545	9.4956	9.36657	16.6166	16.9373	15.0664	14.4018	16.3009	17.1506	8.37588	7.59302	7.87492	9.0929	8.49366	9.01201	-0.0764983	0.764699	-0.00633272	0.992548	0.145032	0.762481
AT1G10500	ISCA	protein_coding	68.7997	68.7997	68.7997	77.1012	83.842	75.3371	54.5344	60.2781	56.8988	64.9077	71.9127	76.6819	83.689	88.6159	109.037	86.9258	89.2652	86.5938	0.113119	0.490931	0.293214	0.0660486	-0.0794934	0.911056
AT1G10510	emb2004	protein_coding	39.4746	39.4746	39.4746	50.0479	55.6158	53.0237	31.3945	31.6671	31.8231	30.9532	32.6366	34.6959	30.8952	33.6383	27.2051	30.5762	34.7057	29.5979	0.229969	0.0517901	0.0599938	0.894814	0.0453042	0.973274
AT1G10520	NA	protein_coding	2.06987	2.06987	2.06987	2.71815	3.26052	2.63115	7.73537	8.22706	8.25631	7.31408	8.80424	7.65468	2.57582	2.69692	2.95887	2.89498	2.67596	2.37709	0.189642	0.612797	-0.0129698	0.987814	-0.02744	0.990816
AT1G10522	NA	protein_coding	28.0545	28.0545	28.0545	34.7847	37.4171	38.346	56.5385	52.0386	59.0518	52.1141	48.9236	51.0125	28.2096	26.5057	26.11	25.6322	29.7369	26.7918	0.227286	0.123893	-0.109653	0.773353	0.0261923	0.98706
AT1G10530	NA	protein_coding	1.80235	1.80235	1.80235	1.89145	2.16314	2.01266	2.46973	1.58236	1.57116	2.1396	1.05412	1.4782	3.084	4.56784	5.31394	4.36114	3.31548	4.56918	-0.258331	0.437514	-0.0762242	0.925829	-0.0496059	0.980753
AT1G10538	NA	pseudogene	0	0	0	0	0	0	0	0	0	0	0	0	0	0	0	0	0.253005	0	NA	NA	NA	NA	0.0179929	NA
AT1G10540	NAT8	protein_coding	0.306705	0.306705	0.306705	0.681599	0.48313	0.446729	0.151298	0.269268	0.222802	0.187248	0.134534	0.201236	0.426402	0.321643	0.626032	0.531676	0.325495	0.672106	0.0957281	0.81262	-0.0370103	NA	0.0480802	0.980634
AT1G10550	XTH33	protein_coding	4.01535	4.01535	4.01535	4.2542	5.16935	5.14127	0.460646	1.22973	0.732618	0.513091	0.57345	0.413565	5.57243	5.53297	8.00536	6.49526	8.50289	4.62226	0.218016	0.525915	-0.144236	NA	0.0348344	0.987634
AT1G10560	PUB18	protein_coding	1.58833	1.58833	1.58833	0.836002	0.90297	0.803625	0.577332	0.682548	0.582983	0.382775	0.146676	0.349664	0.885067	1.09585	1.28923	1.38575	1.09123	1.48708	-0.216467	0.549927	-0.279078	0.387491	0.160901	0.873225
AT1G10570	ULP1C	protein_coding	17.0146	17.0146	17.0146	17.7102	17.4374	16.9745	9.20231	11.3383	8.48823	9.51161	10.116	11.5756	21.901	24.9914	29.8013	20.8886	26.9876	23.3859	-0.000144234	0.999941	0.0961736	0.853334	-0.0828683	0.924722
AT1G10580	NA	protein_coding	15.6836	15.6836	15.6836	16.839	15.9469	15.7664	20.3148	23.0613	20.2141	23.7027	23.9728	20.7148	12.4405	11.4275	9.66707	9.03822	11.2427	10.9022	0.0337247	0.912771	0.104824	0.806129	-0.0832908	0.935269
AT1G10585	NA	protein_coding	10.7462	10.7462	10.7462	0.873719	1.06167	0.916234	0.129296	0.138066	0	0.080009	0	0	0.672726	2.61126	7.96545	2.1298	1.08483	3.95299	-0.225976	0.207693	-0.0239493	NA	-0.0708307	0.934514
AT1G10586	NA	protein_coding	0	0	0	0	0	0	0	0	0	0	0	0	0	0.33913	1.40814	0	0	0.200088	NA	NA	NA	NA	-0.161189	NA
AT1G10588	NA	protein_coding	0	0	0	0	0	0	0	0	0	0	0	0	0	0	0	0	0	0	NA	NA	NA	NA	NA	NA
AT1G10590	NA	protein_coding	121.004	121.004	121.004	129.578	138.531	132.899	194.234	185.352	197.424	205.338	190.093	200.681	133.692	152.042	182.121	165.298	166.645	165.411	0.0975647	0.475995	0.0563713	0.89842	0.0902034	0.88703
AT1G10600	AMSH2	protein_coding	22.1828	22.1828	22.1828	19.2055	18.4699	21.1632	26.9922	27.3626	26.9917	30.0766	28.5424	33.2937	22.7149	25.9773	26.4125	25.4158	28.3091	23.1616	-0.0705722	0.821217	0.169357	0.573172	0.0367229	0.979474
AT1G10610	BHLH90	protein_coding	6.82053	6.82053	6.82053	4.65466	3.66187	4.83422	6.41123	5.8277	6.27335	5.3444	4.85282	4.33416	6.68532	7.26538	6.91826	4.1545	4.65081	5.02596	-0.466486	0.0206405	-0.243171	0.488825	-0.471526	0.0462445
AT1G10620	PERK11	protein_coding	0	0	0	0	0	0	0.0456161	0	0	0	0.0405619	0	0	0	0.020972	0	0	0	NA	NA	-0.00171852	NA	-0.0148332	NA
AT1G10630	ATARFA1F	protein_coding	57.2755	57.2755	57.2755	54.824	60.0333	55.6533	62.5457	65.7811	64.5153	60.1279	52.5959	61.9689	67.6743	65.7308	79.1966	65.8258	67.8879	70.1084	-0.107977	0.537899	-0.111781	0.743343	-0.0474248	0.958885
AT1G10640	NA	protein_coding	7.67583	7.67583	7.67583	11.5576	12.354	12.444	0.384137	0.498093	0.290922	0.509371	0.390372	1.50541	11.7065	8.69134	6.88767	10.7389	10.4128	11.7013	0.280846	0.16129	0.240169	0.46665	0.202356	0.74541
AT1G10650	NA	protein_coding	17.6651	17.6651	17.6651	19.2156	23.0144	23.509	17.4895	20.2431	20.37	18.9207	18.3793	19.7038	18.3746	20.118	19.849	22.7655	23.1283	23.2984	0.260826	0.0949216	-0.0106454	0.987814	0.22632	0.407037
AT1G10652	NA	protein_coding	0	0	0	0	0	0	0	0	0	0	0	0	0	0	0	0	0	0	NA	NA	NA	NA	NA	NA
AT1G10657	NA	protein_coding	2.54464	2.54464	2.54464	5.43752	3.83219	4.36211	0.386237	0.206219	0.170633	0.119503	0.171722	0.337129	4.20759	3.90023	4.08417	3.37199	2.74208	3.70909	0.403696	0.133407	-0.0170182	NA	-0.195565	0.80632
AT1G10660	NA	protein_coding	34.5541	34.5541	34.5541	34.2247	36.077	32.4365	33.1506	34.9287	31.2123	31.7528	36.4812	36.2063	35.2459	37.0805	37.0757	29.511	29.7794	27.4623	0.00220308	0.994429	0.0786348	0.849542	-0.297666	0.109503
AT1G10670	ACLA-1	protein_coding	109.963	109.963	109.963	105.443	111.938	114.385	80.5132	78.2516	75.3989	77.142	70.878	69.9696	101.004	99.8095	106.245	93.6892	106.391	102.885	-0.0211987	0.906554	-0.0781884	0.84061	-0.0117071	0.992585
AT1G10680	ABCB10	protein_coding	0.108285	0.108285	0.108285	0.0902416	0.0365514	0.118291	0	0.0285202	0.0707959	0.0165274	0	0.053286	0.0347411	0.0709743	0.0613961	0.105588	0.0344756	0.0209376	0.0686882	NA	-0.015084	NA	-0.00346864	NA
AT1G10682	NA	ncRNA	153.224	153.224	153.224	171.87	149.633	138.436	3.88666	3.93187	3.43412	6.45578	6.36637	9.79487	161.912	175.255	193.831	230.885	152.489	176.879	-0.0228788	0.937337	0.483201	0.0551406	0.0740054	0.940314
AT1G10690	NA	protein_coding	3.73405	3.73405	3.73405	3.80338	2.52085	2.58343	0.921004	2.04892	1.89879	2.18471	0.955452	1.68437	3.79366	4.07908	4.51661	4.14677	2.47676	2.52701	-0.121585	0.783665	0.000898679	0.99888	-0.219165	0.772547
AT1G10700	PRS3	protein_coding	20.2351	20.2351	20.2351	15.4034	17.0759	17.0524	15.8156	17.9267	18.0404	22.1006	16.8875	14.3544	17.6634	19.2915	20.1151	17.5958	19.2855	14.6849	-0.181611	0.376827	0.0475922	0.949386	-0.11817	0.8609
AT1G10705	NA	pseudogene	0	0	0	0	0	0	0	0	0	0	0	0	0	0	0	0	0	0	NA	NA	NA	NA	NA	NA
AT1G10710	PHS1	protein_coding	0.113847	0.113847	0.113847	0.126503	0.0768581	0.049747	1.0109	1.34934	1.24054	1.18159	1.19852	0.868361	0.0730514	0.0895443	0.05164	0.111012	0.0724933	0.0880525	0.0381748	NA	-0.0633056	0.940978	0.0272984	NA
AT1G10717	ESF1.3	protein_coding	0	0	0	0	0	0	0	0	0	0	0	0	0	0	0	0	0	0	NA	NA	NA	NA	NA	NA
AT1G10720	NA	protein_coding	14.2648	14.2648	14.2648	13.1745	13.7157	12.7362	20.4708	20.5258	21.2095	23.8646	24.812	23.7633	15.9685	16.9024	18.7669	17.4623	19.0709	16.2865	-0.113287	0.663514	0.205605	0.398372	0.0364364	0.978849
AT1G10730	AP1M1	protein_coding	6.97414	6.97414	6.97414	6.54395	7.16697	7.04297	15.8256	20.5728	15.1313	17.3151	17.6752	20.8966	9.4473	10.1175	13.3917	10.9815	13.1252	12.4062	-0.205952	0.470921	0.108002	0.828978	0.127002	0.873257
AT1G10740	NA	protein_coding	33.1958	33.1958	33.1958	36.0405	35.9274	35.2866	16.8447	15.7077	16.749	18.4954	17.2314	17.9736	32.0118	32.7678	27.4612	25.8768	28.2543	23.8722	0.0485637	0.815915	0.12345	0.745069	-0.207974	0.551334
AT1G10745	ESF1.2	protein_coding	0	0	0	0	0	0	0	0	0	0	0	0	0	0	0	0	0	0	NA	NA	NA	NA	NA	NA
AT1G10747	ESF1.1	protein_coding	0	0	0	0	0	0	0	0	0	0	0	0	0	0	0	0	0	0	NA	NA	NA	NA	NA	NA
AT1G10750	NA	protein_coding	3.25393	3.25393	3.25393	4.05968	3.62267	3.69181	4.61837	5.32258	4.03087	3.58978	5.05822	4.8037	3.84618	4.28049	3.98766	5.38095	4.253	4.9892	0.0766222	0.864951	-0.0337811	0.968549	0.210684	0.721232
AT1G10760	GWD1	protein_coding	15.2905	15.2905	15.2905	13.2411	14.3161	16.1063	37.6509	35.8403	33.3229	29.2961	30.463	30.6754	12.4971	12.6423	12.1374	10.5785	11.3274	12.4868	-0.0248765	0.925068	-0.205289	0.231708	-0.0993615	0.875297
AT1G10770	NA	protein_coding	0	0	0	0	0	0	2.14724	1.82083	1.56242	1.01608	1.34776	0.755991	0	0	0.0580701	0.0832236	0	0.0990167	-0.0315524	NA	-0.23634	0.53528	0.0234853	NA
AT1G10780	NA	protein_coding	7.73418	7.73418	7.73418	10.2524	9.98465	9.72361	6.02412	5.8967	6.15067	5.96442	4.88051	5.17472	7.13936	5.19381	4.7083	6.88005	6.60961	7.60845	0.366598	0.0651801	-0.107857	0.865187	0.229454	0.691884
AT1G10790	NA	protein_coding	0.986451	0.986451	0.986451	0.986499	0.665951	0.862084	1.94647	2.75402	1.54785	2.34875	0.951942	1.55336	1.20264	0.931048	0.850144	1.09014	1.38189	0.381474	0.0168689	0.974419	-0.123728	0.849006	-0.0118004	0.99439
AT1G10800	NA	protein_coding	2.06814	2.06814	2.06814	1.27669	0.930797	1.60658	1.13357	0.605233	0.400633	0.420877	0.201595	1.13079	1.76939	1.32542	3.12696	4.03328	2.63381	2.84365	-0.186851	NA	-0.0168172	NA	0.214552	0.76157
AT1G10810	NA	protein_coding	1.03471	1.03471	1.03471	0.79597	1.66573	1.04338	0.392633	0.545048	0.62445	0.291557	0.418957	0.313337	2.29823	1.91981	1.94954	3.00097	2.12863	2.52394	-0.0693912	0.888076	-0.105404	NA	0.185834	0.832959
AT1G10820	NA	protein_coding	13.1951	13.1951	13.1951	12.8888	13.2169	13.3551	11.5651	15.5178	12.4655	12.2898	14.2141	13.1374	11.5384	12.1965	11.6641	10.2533	13.4824	11.5345	-0.0616588	0.841343	0.00947314	0.990467	0.00110351	0.999165
AT1G10830	Z-ISO	protein_coding	20.0379	20.0379	20.0379	22.4568	23.179	23.1314	13.9349	16.4226	13.7138	15.0026	15.4635	15.7372	18.0521	18.4549	19.0635	17.9527	19.4863	17.5405	0.164734	0.329513	0.0698283	0.89649	-0.00692682	0.99439
AT1G10840	TIF3H1	protein_coding	100.6	100.6	100.6	102.117	111.122	110.181	131.928	119.078	123.229	130.385	126.904	133.714	107.373	110.387	109.583	106.234	107.146	107.363	0.0954443	0.422926	0.0711982	0.851743	-0.0216081	0.986067
AT1G10850	NA	protein_coding	11.1619	11.1619	11.1619	13.7763	13.9663	12.4555	2.18813	2.52808	2.7574	1.68698	1.94569	2.20065	8.74859	7.68298	6.87702	6.09787	8.49654	8.07053	0.131341	0.524987	-0.224591	0.606537	-0.0298419	0.987634
AT1G10865	NA	protein_coding	24.5814	24.5814	24.5814	30.4356	30.2263	25.165	58.8978	56.3263	63.0602	61.9588	62.6924	55.9022	36.5031	37.1949	52.723	34.0136	38.4602	28.7894	-0.0703174	0.847413	0.0289143	0.96526	-0.249414	0.531567
AT1G10870	AGD4	protein_coding	12.7139	12.7139	12.7139	15.8481	16.3395	16.4304	14.8177	14.6276	15.2274	13.8309	12.6072	14.2674	15.6227	15.7694	18.4769	17.2321	18.3701	17.243	0.196235	0.202409	-0.101023	0.810182	0.0833913	0.902089
AT1G10880	NA	protein_coding	0.0494448	0.0494448	0.0494448	0	0	0.0432111	0.0487823	0.0260457	0.0862046	0	0.0433774	0.0243314	0.0634537	0	0.0224277	0.0321424	0	0.0382419	-0.00289122	NA	-0.0343697	NA	-0.00713999	NA
AT1G10890	NA	protein_coding	33.3229	33.3229	33.3229	36.0552	39.4087	39.6862	40.0951	37.704	32.3069	35.93	40.3273	39.5272	37.8141	40.8676	36.8675	43.014	39.4495	42.1346	0.118287	0.513228	0.0785804	0.866454	0.102212	0.868483
AT1G10900	PIP5K7	protein_coding	18.6334	18.6334	18.6334	16.765	17.7996	18.5917	14.8856	16.3325	14.5005	13.4485	14.7916	14.515	18.1765	18.2752	18.2726	14.9328	17.9176	16.1911	-0.155407	0.316445	-0.0727439	0.875396	-0.135545	0.773229
AT1G10910	NA	protein_coding	27.3548	27.3548	27.3548	33.5505	37.3907	35.2487	15.6061	15.5965	15.2818	16.1503	17.1584	17.5859	25.5336	26.7968	22.5059	30.9362	31.3073	28.1279	0.244039	0.0299676	0.129383	0.703572	0.243649	0.388994
AT1G10920	LOV1	protein_coding	1.7124	1.7124	1.7124	1.90276	2.95946	2.90323	1.45293	1.47933	1.34347	1.44272	1.29195	1.68532	2.04373	2.40638	2.37679	2.04824	2.46427	2.38395	0.189697	0.58567	0.0443004	0.961365	0.0147984	0.993457
AT1G10930	RECQL4A	protein_coding	7.38553	7.38553	7.38553	8.14995	8.49333	8.14591	7.11069	7.45889	6.85997	6.60799	7.55167	5.72725	3.88926	3.79251	2.6338	2.61576	3.35683	2.83639	0.0468121	0.874148	-0.0788133	0.891298	-0.167443	0.827127
AT1G10940	SRK2A	protein_coding	35.3723	35.3723	35.3723	40.1536	42.7109	39.6904	48.8469	51.8441	43.6352	42.924	47.218	52.4878	39.6848	34.0325	36.0011	47.8339	37.5741	41.9656	0.113463	0.492474	-0.000689424	0.998612	0.192955	0.615772
AT1G10950	TMN1	protein_coding	58.5942	58.5942	58.5942	60.1717	60.7598	59.9421	72.886	77.1516	72.6091	75.4508	76.2292	73.3413	49.0851	44.6769	35.0005	40.2271	43.9296	44.0815	0.0025575	0.990804	0.0294299	0.952009	-0.00538776	0.99549
AT1G10960	FD1	protein_coding	320.844	320.844	320.844	414.461	349.713	384.343	258.923	243.553	279.821	289.166	240.67	251.01	267.91	255.152	205.847	258.829	262.95	266.549	0.204502	0.0611793	0.0102874	0.987814	0.0991729	0.895498
AT1G10970	ZIP4	protein_coding	2.77207	2.77207	2.77207	2.00573	2.78537	3.32401	13.4838	18.2698	15.1733	13.0669	14.2521	10.5322	3.26791	2.43385	3.53822	2.68209	2.58614	2.54288	0.12689	0.774116	-0.237532	0.443357	-0.153197	0.873896
AT1G10980	NA	protein_coding	0	0	0	0.0578677	0.17579	0.0910253	0.102761	0.054866	0.0907962	0.0953841	0.182751	0.0256274	0.167084	0.300383	0.354334	0.169272	0.198969	0.241673	0.031766	NA	0.0162915	NA	-0.0862487	NA
AT1G10990	NA	protein_coding	2.19187	2.19187	2.19187	4.01863	3.47736	4.40573	0.108125	0.404109	0.382142	0.602177	0.288436	0.10786	5.83673	5.11445	5.71672	6.12691	5.513	3.13622	0.338096	0.249507	0.0123587	NA	-0.0996391	0.939753
AT4G06525	NA	transposable_element	0	0	0	0	0	0	0.363211	0.446027	0.673933	2.44986	1.84092	1.06885	0	0	0	0	0	0.0284732	NA	NA	0.748509	0.000169234	0.0187761	NA
AT1G11010	NA	tRNA	0	0	0	0	0	0	0	0	0	0	0	0	0	0	0	0	0	0	NA	NA	NA	NA	NA	NA
AT1G11020	NA	protein_coding	14.9208	14.9208	14.9208	11.1833	11.5935	13.2857	10.6935	11.1964	9.9392	12.9336	11.9785	12.0526	15.445	17.6404	20.5911	15.4186	17.0749	16.9836	-0.0768904	0.824119	0.189739	0.58449	-0.0942398	0.908946
AT1G11030	NA	tRNA	0	0	0	0	0	0	0	0	0	0	0	0	0	0	0	0	0	0	NA	NA	NA	NA	NA	NA
AT1G11040	NA	protein_coding	0	0	0	0	0	0	0	0	0	0	0	0	0.04859	0	0.0686965	0.0492264	0	0.058568	-0.0167999	NA	NA	NA	-0.00323404	NA
AT1G11050	NA	protein_coding	3.32143	3.32143	3.32143	3.73921	3.62897	3.74293	1.76781	2.25607	1.67627	2.21455	1.64862	2.2151	3.86987	3.36862	3.36995	2.86939	3.56202	2.70408	0.0995004	0.801837	0.0662509	0.937189	-0.152144	0.858238
AT1G11055	NA	pseudogene	0	0	0	0	0	0	0	0	0	0	0	0	0	0	0	0	0	0	NA	NA	NA	NA	NA	NA
AT1G11060	NA	protein_coding	7.19934	7.19934	7.19934	6.24973	6.24891	5.87037	5.96134	7.88944	7.03231	7.26011	6.3159	7.33853	6.33125	6.08382	5.90423	6.18435	6.42614	5.86646	-0.0292662	0.942476	0.0141529	0.985267	0.0171815	0.992048
AT1G11070	NA	protein_coding	2.68782	2.68782	2.68782	2.36254	2.08537	1.71789	0.356213	0.42264	0.45462	0.171443	0.140776	0.197411	1.62171	2.35596	1.76507	1.19961	1.12397	0.713629	-0.152624	0.695637	-0.259639	NA	-0.528974	0.0857706
AT1G11080	SCPL31	protein_coding	18.4032	18.4032	18.4032	24.5388	26.8902	24.2787	0.149232	0.239033	0.131856	0.15391	0.442326	0.4466	15.8527	16.6293	11.4807	14.2248	12.1358	12.1667	0.326982	0.0100012	0.145447	NA	-0.150923	0.832474
AT1G11090	NA	protein_coding	8.16902	8.16902	8.16902	8.79347	8.50213	10.3368	3.02234	3.54113	3.48639	2.07805	2.53817	2.97306	9.60987	9.2362	10.6144	8.96131	10.6201	9.4114	0.159169	0.623516	-0.211522	0.666687	-0.0119377	0.993548
AT1G11100	NA	protein_coding	1.02789	1.02789	1.02789	0.924605	0.958283	1.0908	7.19543	9.61731	8.04304	8.87528	10.542	5.62422	0.596745	0.846968	0.743768	0.684109	1.04412	0.567858	0.0345253	0.951852	0.0214608	0.9805	0.0446929	0.984684
AT1G11110	NA	protein_coding	0	0	0	0	0.0519103	0	0.379313	0.243026	0.402177	0.234722	0.404744	0.264869	0	0	0	0	0	0	0.0138277	NA	-0.0224476	NA	NA	NA
AT1G11112	NA	protein_coding	0.947234	0.947234	0.947234	4.05977	2.19249	2.95647	0	0.285125	0.117961	0.0826144	0	0.0665894	2.17073	1.91579	1.41173	2.63899	2.24031	3.03512	0.279763	0.353613	-0.0330277	NA	0.238292	0.736689
AT1G11120	NA	protein_coding	5.89538	5.89538	5.89538	5.82288	4.64329	4.72278	2.10036	2.84668	3.85436	1.69963	2.01131	2.49814	6.40981	5.58145	3.93685	5.42922	4.90098	5.5729	-0.136525	0.75247	-0.1682	0.756738	0.00330057	0.998057
AT1G11125	NA	protein_coding	2.57645	2.57645	2.57645	1.55072	1.81183	2.90835	1.16505	1.30063	0.748653	0.589862	0.470894	0.686753	3.78861	2.87081	4.38245	3.69866	2.87102	3.32116	-0.119299	0.7886	-0.188043	NA	-0.0889473	0.952607
AT1G11130	SUB	protein_coding	7.156	7.156	7.156	8.61089	8.38945	9.33495	6.33688	8.0539	6.60322	5.86065	6.70661	5.85756	6.65241	5.67417	4.05341	4.90149	5.75694	5.29166	0.108288	0.681971	-0.14709	0.722328	-0.0277161	0.989972
AT1G11145	NA	protein_coding	0	0	0	0	0	0	0	0.107432	0	0.373539	0	0	0	0	0	0	0	0.157738	-0.0167999	NA	0.0194716	NA	0.0187761	NA
AT1G11150	NA	transposable_element	1.95402	1.95402	1.95402	1.8372	1.97873	2.03607	1.29758	1.64293	1.08098	1.30767	1.05492	1.64574	1.68783	1.37927	1.56811	1.51452	1.93814	1.88911	0.055825	0.912587	0.00883718	0.993815	0.141807	0.894405
AT1G11160	NA	protein_coding	1.49124	1.49124	1.49124	1.39538	1.14803	1.48615	2.14236	2.63222	2.1894	1.99655	2.08861	1.73802	1.76266	1.7285	1.37656	1.49663	1.61592	1.57829	-0.154749	0.687518	-0.179746	0.701412	-0.0327611	0.987634
AT1G11170	NA	protein_coding	0.912564	0.912564	0.912564	1.0623	1.34949	1.25323	3.00112	2.81556	3.29566	1.88364	1.67741	2.45917	1.64514	2.16467	1.71485	1.94917	1.99229	1.64687	0.139889	0.745332	-0.359854	0.228633	0.0163466	0.993245
AT1G11175	NA	ncRNA	11.6227	11.6227	11.6227	8.60982	9.53387	8.0822	11.5903	8.5582	10.7855	12.5894	10.8543	13.7758	20.9301	24.6397	37.8106	29.0034	21.6455	13.8223	-0.339778	0.152954	0.211482	0.617509	-0.241187	0.690481
AT1G11180	SCAMP5	protein_coding	7.49661	7.49661	7.49661	6.64526	7.73358	6.62509	10.3048	9.27335	11.6014	11.1592	12.2666	10.0308	7.45865	6.93424	8.17622	6.07793	5.09535	6.90558	-0.212953	0.463178	0.0879332	0.894037	-0.23819	0.64717
AT1G11185	NA	ncRNA	3.41282	3.41282	3.41282	3.16017	3.71198	3.64534	0.374121	1.29837	0.66112	0.926035	0.33267	1.21291	6.56963	8.25169	9.89014	6.16266	4.70848	4.39928	-0.210743	0.564397	0.0118427	NA	-0.412782	0.278695
AT1G11190	ENDO1	protein_coding	4.54031	4.54031	4.54031	4.43615	4.1221	5.06248	2.93483	1.97931	2.18367	1.81609	1.44218	1.92608	9.0414	9.35871	12.2501	14.096	9.57048	11.443	-0.156608	0.676051	-0.190602	0.717501	0.160548	0.823368
AT1G11200	NA	protein_coding	12.9744	12.9744	12.9744	12.3023	11.7955	12.397	6.74165	8.52029	7.4647	7.28741	6.75351	7.57641	14.8189	15.1484	17.2629	15.4066	14.8709	12.9114	-0.0820845	0.81118	-0.0427614	0.956559	-0.101059	0.902649
AT1G11210	NA	protein_coding	0.328871	0.328871	0.328871	0.182715	0.444041	0.359261	3.40688	5.45697	3.29688	2.35918	2.16386	4.00541	0.896852	0.431112	0.82045	1.44307	0.575882	1.90768	0.0217208	NA	-0.258587	0.540979	0.276786	0.594972
AT1G11220	NA	protein_coding	4.65347	4.65347	4.65347	6.69158	6.0367	6.37927	0.180044	0.33645	0.31816	0.389943	0.0800477	0.538808	4.68384	4.54521	4.09737	6.28738	5.69387	5.50453	0.282008	0.327423	0.0345482	NA	0.286924	0.536052
AT1G11230	NA	protein_coding	0	0	0	0	0	0	0.242748	0.086405	0.0714945	0.100143	0.0719508	0	0	0	0.111604	0	0	0	NA	NA	-0.0457496	NA	-0.0245919	NA
AT1G11240	NA	protein_coding	37.0393	37.0393	37.0393	37.3223	48.6126	49.4592	145.491	125.367	121.231	138.628	115.647	147.965	45.1716	45.7798	52.6456	49.2777	44.1672	47.775	0.0872938	0.740304	0.0464772	0.933095	-0.014072	0.992343
AT1G11250	SYP125	protein_coding	0.111182	0.111182	0.111182	0.123541	0.0750587	0.0971647	0	0	0	0.0678783	0.0975386	0	0.356706	0.116597	0.151293	0.0722756	0.212388	0.0859911	0.028353	NA	0.0245	NA	-0.0527521	NA
AT1G11260	STP1	protein_coding	143.444	143.444	143.444	86.152	94.5768	82.7646	8.3157	7.30791	7.8951	6.77586	6.981	7.21333	85.8951	104.533	72.9723	70.1743	51.57	50.6129	-0.289761	0.276542	-0.113872	0.832267	-0.497843	0.0212157
AT1G11270	NA	protein_coding	3.8546	3.8546	3.8546	2.65144	3.05659	3.52905	1.81093	1.86932	3.04014	2.57742	2.63013	1.92693	3.33706	3.11197	2.80301	3.65919	2.80509	2.55536	-0.101677	0.817044	0.0505305	0.954246	-0.0167465	0.993245
AT1G11265	NA	transposable_element	0.270271	0.270271	0.270271	0.163809	0.563967	0.966261	448.142	485.841	390.993	445.213	509.174	405.028	14.8828	14.0172	20.6958	29.7882	26.6282	23.526	0.0779641	0.867814	0.0527464	0.918382	0.59921	0.00051085
AT1G11280	NA	protein_coding	14.8542	14.8542	14.8542	15.686	15.7888	16.48	15.3134	16.6852	16.2242	15.9935	14.2945	15.8116	16.832	15.7066	14.9408	16.2991	16.5469	15.1824	0.0100155	0.9758	-0.0419311	0.939441	0.0196625	0.990407
AT1G11290	PCMP-H40	protein_coding	3.03705	3.03705	3.03705	3.05544	2.96463	3.62256	3.88717	3.9779	3.89966	3.25732	3.06042	4.54411	2.31744	2.81913	2.1036	2.58791	2.45654	2.15848	0.041057	0.934136	-0.0635288	0.933441	0.000545209	0.999252
AT1G11300	NA	protein_coding	2.63785	2.63785	2.63785	3.12649	2.94163	3.02248	0.828945	0.833713	0.970891	1.12135	1.38849	1.22114	2.79593	3.19665	3.1109	2.98498	3.99389	3.18873	-0.0533186	0.890705	0.326251	0.31611	0.137296	0.847603
AT1G11310	MLO2	protein_coding	38.8542	38.8542	38.8542	38.9094	40.1552	40.0532	27.6639	30.4363	24.4808	24.999	25.3639	26.2656	44.5461	45.5485	44.129	45.1296	42.4842	43.7441	-0.0930687	0.552355	-0.0816393	0.842445	-0.0231466	0.986067
AT1G11320	NA	protein_coding	3.57339	3.57339	3.57339	3.2487	3.94755	3.57712	4.03832	5.06519	3.8513	4.1649	3.76188	4.69982	3.8771	3.30456	4.2437	4.01236	4.79901	4.22101	0.00637146	0.990804	-0.0144988	0.987814	0.145291	0.872663
AT1G11330	NA	protein_coding	5.48699	5.48699	5.48699	6.54036	7.83506	6.88768	3.24808	3.90635	2.92787	2.84233	2.97572	3.78014	10.6477	10.7064	19.1716	13.5759	13.6368	15.4834	0.363086	0.0358975	-0.0402825	0.960795	0.0726203	0.954014
AT1G11340	RKS1	protein_coding	1.43735	1.43735	1.43735	1.76095	1.94071	1.77148	0.909035	0.854215	1.06021	0.517515	0.517322	0.816126	1.11148	1.46871	1.05318	0.694791	0.774441	0.541591	0.207855	0.558178	-0.239277	0.588153	-0.44852	0.224791
AT1G11350	SD113	protein_coding	8.55893	8.55893	8.55893	10.296	9.79768	10.1141	5.36026	5.76308	6.58518	6.225	5.354	5.84156	13.2523	12.8979	15.6134	11.2729	15.9234	13.7863	0.101622	0.690642	-0.00368073	0.997025	-0.0160272	0.992343
AT1G11360	NA	protein_coding	16.5983	16.5983	16.5983	19.6886	18.2976	17.3824	9.46627	10.0715	9.34088	11.117	13.6399	11.8555	16.942	15.2401	15.6613	14.8875	14.8503	13.5959	0.0772405	0.787039	0.281791	0.282004	-0.115934	0.868191
AT1G11362	NA	protein_coding	0	0	0	0	0	0.126866	0	0	0	0.0886271	0	0.142872	0	0.0761192	0	0.0943686	0	0	-0.023522	NA	0.0269527	NA	0.0029052	NA
AT1G11370	PME56	protein_coding	0	0	0	0	0	0	0	0.0605931	0.100274	0.070227	0.100914	0	0	0	0	0.0747765	0.0732458	0	NA	NA	-0.000130866	NA	0.031522	NA
AT1G11380	NA	protein_coding	14.955	14.955	14.955	14.0148	11.7991	10.2352	7.55509	6.12187	6.2042	7.70023	6.87607	7.04891	14.8566	17.3368	14.9154	15.2854	13.5384	8.84916	-0.27017	0.224573	0.104266	0.874547	-0.238656	0.640696
AT1G11390	NA	protein_coding	8.45036	8.45036	8.45036	7.30805	7.74995	7.97718	11.5225	13.732	15.0803	14.2118	15.0716	12.4554	6.01054	6.41655	6.21959	5.33782	6.75144	7.27563	-0.0615117	0.851584	0.0510693	0.9372	0.0484541	0.975018
AT1G11400	PYM	protein_coding	37.5291	37.5291	37.5291	30.6966	35.13	38.188	51.8539	36.3804	44.5289	51.4462	48.5475	53.3941	44.3157	44.5044	51.5414	49.4705	34.4626	42.2624	-0.0654078	0.819436	0.186356	0.574125	-0.123167	0.856291
AT1G11410	NA	protein_coding	4.45555	4.45555	4.45555	4.70331	4.41164	4.93218	5.16513	5.6133	4.43426	4.28429	3.97395	5.75542	4.59816	5.08142	6.5514	4.41702	7.11643	6.00186	0.0192034	0.967918	-0.0727787	0.917885	0.0924809	0.93488
AT1G11420	ATDUF2	protein_coding	3.95624	3.95624	3.95624	2.56435	4.34013	4.36984	4.7164	4.02328	4.07145	3.58947	3.51897	3.83959	4.08991	3.74557	3.83826	3.82201	3.98869	3.69733	-0.0361101	0.946503	-0.139312	0.812388	-0.00843682	0.99459
AT1G11430	MORF9	protein_coding	124.113	124.113	124.113	159.771	154.861	155.748	94.8835	99.5008	96.0598	92.1927	95.9384	101.912	111.065	106.892	89.9037	110.07	124.876	100.93	0.270306	0.00264413	0.0124354	0.981703	0.11054	0.873225
AT1G11440	NA	protein_coding	9.2612	9.2612	9.2612	9.6954	11.3677	9.49828	1.66129	2.01589	1.80146	1.30839	1.47723	1.20525	11.1976	12.3611	13.8869	12.6379	13.0615	12.5498	0.1271	0.689659	-0.196464	0.701254	0.0325429	0.98382
AT1G11450	NA	protein_coding	13.0839	13.0839	13.0839	13.1464	16.2094	14.962	5.97367	6.30557	7.34084	5.31113	3.84648	4.76038	15.8085	13.5387	16.8572	22.666	16.8842	16.0404	-0.0342629	0.927742	-0.324664	0.281588	0.226861	0.600705
AT1G11460	NA	protein_coding	1.08189	1.08189	1.08189	1.6393	1.19517	0.859534	0.194071	0.569898	0.685896	0.420323	0.172568	0.338792	0.504876	0.876722	1.07069	1.15085	1.75357	1.06497	-0.0345164	0.948906	-0.0780501	NA	0.240846	0.705347
AT1G11470	NA	protein_coding	0.133508	0.133508	0.133508	0	0	0	0	0	0	0	0	0	0	0	0	0	0	0.103258	-0.0168086	NA	NA	NA	0.0187761	NA
AT1G11475	NRPB10	protein_coding	46.316	46.316	46.316	51.2675	56.1863	51.1774	107.148	102.825	107.511	91.4386	92.4739	113.435	60.6909	64.1112	84.9998	88.7103	72.3179	75.0753	0.105638	0.660933	-0.0688958	0.889995	0.155896	0.768845
AT1G11480	NA	protein_coding	36.5448	36.5448	36.5448	27.666	31.3577	32.819	57.4077	55.964	54.5607	65.8418	66.0515	53.2281	30.8638	30.3665	30.4905	27.9296	29.2265	25.6049	-0.139508	0.377018	0.13885	0.671994	-0.128313	0.772072
AT1G11482	NA	pseudogene	0.177614	0.177614	0.177614	0.0986791	0.17986	0.0776106	0.087617	0.0935605	0	0.054218	0.155819	0.0874023	0.056984	0.186265	0.523665	0.0577304	0.169646	0.274743	0.0326327	NA	0.0218235	NA	-0.0605475	NA
AT1G11490	NA	protein_coding	0.181658	0.181658	0.181658	0.201852	0.183955	0.476266	0	0	0	0	0	0.0893923	0.582814	1.09541	0.700385	0.590448	0.925379	0.772745	-0.0761792	NA	0.0145751	NA	-0.0163797	0.993245
AT1G11500	NA	protein_coding	1.61725	1.61725	1.61725	1.19802	2.06229	1.57039	0	0.0946562	0	0.109706	0	0.0884259	2.19075	2.4498	2.85276	4.08846	2.17402	2.64062	0.0446045	0.923618	0.00989153	NA	0.108883	0.934484
AT1G11510	NA	protein_coding	0	0	0	0	0	0	0.185824	0	0.0820938	0.172484	0	0.0463422	0	0	0	0	0	0	NA	NA	-0.00352586	NA	NA	NA
AT1G11520	NA	protein_coding	0	0	0	0	0	0	0	0	0	0	0	0	0	0	0	0	0	0	NA	NA	NA	NA	NA	NA
AT1G11530	CXXS1	protein_coding	27.7482	27.7482	27.7482	31.1955	31.6253	30.6689	12.0778	9.62984	11.383	14.848	15.7514	15.1808	26.3932	34.2349	31.2436	37.2435	34.0906	27.7733	0.193863	0.391568	0.347123	0.216729	0.0969658	0.918923
AT1G11540	NA	protein_coding	1.96438	1.96438	1.96438	1.67904	2.09124	2.17892	7.08138	7.60154	7.17892	6.91896	4.50717	7.17556	2.76334	2.37699	2.57026	1.47344	2.79033	1.46087	0.0292288	0.960643	-0.142575	0.806338	-0.224437	0.762069
AT1G11545	XTH8	protein_coding	49.9532	49.9532	49.9532	41.7031	48.2356	46.1192	21.9909	21.6727	21.6575	16.1899	14.8397	19.9861	63.2016	58.7613	66.776	69.642	71.6385	70.1156	-0.0846014	0.694269	-0.275329	0.255964	0.156887	0.633477
AT1G11550	NA	tRNA	0	0	0	0	0	0	0	0	0	0	0	0	0	0	0	0	0	0	NA	NA	NA	NA	NA	NA
AT1G11560	OST3A	protein_coding	0	0	0	0	0	0	0	0.10181	0	0.117998	0	0.142664	0	0.0506723	0	0	0.061535	0	NA	NA	0.026183	NA	0.002595	NA
AT1G11570	NTL	protein_coding	2.30781	2.30781	2.30781	2.74752	3.22728	2.16091	0.162635	0.521	0.143698	0.503197	0.28923	0.486708	3.06743	1.98803	4.11242	4.28636	4.51352	3.31485	0.0978653	0.826715	0.0443062	NA	0.202036	0.808253
AT1G11572	NA	protein_coding	0	0	0	0.185623	0	0.145991	0	0	0.145624	0	0	0	0	0	0.151547	0	0	0.129203	0.0123723	NA	-0.0137689	NA	-0.0032967	NA
AT3G44570	NA	protein_coding	0.324502	0.324502	0.324502	0.72115	0.365118	0.28359	4.37543	1.93727	4.90319	7.52831	11.0077	10.8053	1.11051	0.964204	1.17753	0.984422	0.551012	0.585616	0.0970204	NA	0.743643	0.00022468	-0.180891	0.817453
AT1G11590	PME19	protein_coding	0	0	0	0	0	0	0	0	0	0	0	0	0	0	0	0	0	0	NA	NA	NA	NA	NA	NA
AT1G11592	NA	ncRNA	8.04509	8.04509	8.04509	7.40926	7.87773	6.65077	12.8713	13.2099	12.2572	15.1332	13.925	12.8041	5.62729	5.81465	4.66832	4.47599	5.12279	4.31636	-0.141764	0.665647	0.117172	0.814103	-0.148005	0.868302
AT1G11593	NA	protein_coding	0	0	0	0	0	0	0	0	0	0	0	0	0	0	0	0	0	0	NA	NA	NA	NA	NA	NA
AT1G11595	NA	pseudogene	0	0	0	0	0	0	0	0	0	0	0	0	0	0	0.0423168	0	0	0	NA	NA	NA	NA	-0.0148332	NA
AT1G11600	CYP77B1	protein_coding	7.54593	7.54593	7.54593	14.1415	12.0513	12.5494	1.83343	2.55107	1.47268	1.44396	1.58089	2.63256	6.8293	6.55519	5.8238	8.49285	9.03616	9.23343	0.615537	6.38905e-05	-0.0167549	0.987211	0.396697	0.114725
AT1G11608	NA	protein_coding	0	0	0	0	0	0	0.23805	0.211831	0.0701108	0.147307	0.0705582	0.237466	0	0.0421725	0.0364812	0	0.051213	0	NA	NA	-0.00917895	NA	-0.00819283	NA
AT1G11610	CYP71A18	protein_coding	0	0	0	0	0	0	0	0	0	0	0	0	0	0	0	0	0	0	NA	NA	NA	NA	NA	NA
AT1G11620	NA	protein_coding	0	0	0	0	0	0	0	0.0962165	0	0	0	0	0	0	0	0	0	0	NA	NA	-0.0159842	NA	NA	NA
AT1G11630	NA	protein_coding	6.88708	6.88708	6.88708	8.38851	8.80714	6.71327	15.5496	14.9998	13.4505	16.5761	16.7897	17.4994	7.60608	8.43785	10.5132	7.74875	9.48767	8.14363	0.174674	0.563634	0.193844	0.503269	-0.0455841	0.978045
AT1G11640	NA	tRNA	0	0	0	0	0	0	0	0.729642	0	0.84565	2.43034	0.681617	0	0	0	0	0	0	NA	NA	0.0389627	NA	NA	NA
AT1G11650	RBP45B	protein_coding	142.896	142.896	142.896	144.525	144.213	142.831	99.0798	104.969	97.35	108.771	107.286	117.186	145.383	131.828	133.847	145.768	132.602	138.284	0.0269125	0.879404	0.149467	0.452109	0.0221619	0.98706
AT1G11655	NA	protein_coding	0.793083	0.793083	0.793083	0.440623	0.401557	0.346548	0	0	0	0	0	0	3.30779	5.82198	5.57589	2.96445	3.28252	2.76026	-0.221722	NA	NA	NA	-0.336022	0.485471
AT1G11660	HSP70-16	protein_coding	17.2251	17.2251	17.2251	14.9478	16.4139	17.2848	59.5552	69.0352	56.9062	59.7003	63.0197	59.3155	16.9214	16.5054	17.787	18.2082	17.3259	19.0993	-0.122647	0.515338	-0.00828745	0.987814	0.0904417	0.889698
AT1G11670	NA	protein_coding	16.097	16.097	16.097	11.9055	14.6379	13.18	2.25444	2.32713	2.92152	1.98409	0.846411	1.19942	15.4118	15.6828	15.7775	17.6602	15.1647	17.8304	-0.20734	0.252992	-0.426319	0.12277	0.103982	0.879042
AT1G11680	CYP51G1	protein_coding	68.4284	68.4284	68.4284	65.6311	69.202	71.4095	56.7161	58.0113	58.5593	56.4998	55.5422	52.7196	61.478	57.7174	52.8666	56.6212	56.3287	53.4296	0.00209023	0.992919	-0.0513663	0.914615	-0.0402305	0.973274
AT1G11684	NA	protein_coding	0	0	0	0	0	0	0	0	0	0	0	0	0.323197	0	0	0.32743	0	0.389566	-0.0167999	NA	NA	NA	0.0192788	NA
AT1G11690	NA	protein_coding	0.268092	0.268092	0.268092	0	0	0.234292	0	0	0.116851	0.163674	0	0.0659629	0.430061	0	0	0.0871387	0.085355	0.103675	-0.061452	NA	0.0157431	NA	-0.0215649	NA
AT1G11700	NA	protein_coding	8.86996	8.86996	8.86996	10.9932	15.9682	11.9257	1.57071	2.51589	1.18956	1.73566	1.19716	2.40625	15.4692	15.3841	15.6807	20.6248	17.0165	20.6687	0.411505	0.0598962	0.0115318	0.990971	0.275777	0.4104
AT1G11710	NA	protein_coding	1.77147	1.77147	1.77147	1.67523	1.90838	1.05405	6.28442	7.52474	6.17695	7.22542	6.87769	8.51325	1.52364	1.50202	1.14545	0.955562	1.608	1.1369	-0.00432861	0.994439	0.159657	0.678629	-0.0951207	0.944387
AT1G11720	SS3	protein_coding	27.6061	27.6061	27.6061	30.0301	30.6883	30.9118	3.08077	3.90113	2.67388	3.45852	3.29702	3.56276	19.5047	20.8654	15.1541	16.5626	19.4964	18.7652	0.123411	0.317593	0.0819908	0.901019	-0.0148735	0.992978
AT1G11730	B3GALT1	protein_coding	1.98597	1.98597	1.98597	2.11079	2.85633	2.41473	1.19265	1.7284	0.978515	0.738022	1.13626	1.40218	3.2135	2.53546	3.17244	2.69428	3.3539	2.73809	0.13174	0.7647	-0.0809358	0.915532	-0.00645784	0.996301
AT1G11735	MIR171B	miRNA	4.26197	4.26197	4.26197	5.68291	2.87725	1.48986	10.0917	7.18417	3.71527	5.204	6.73016	10.067	6.56339	9.83303	6.95948	10.5281	8.68433	3.29632	0.0465797	NA	0.0245693	NA	-0.010006	0.99439
AT1G11740	NA	protein_coding	1.27045	1.27045	1.27045	2.01668	3.00187	3.09291	0.0895304	0	0	0.027701	0	0.156294	1.95065	2.42674	2.09924	2.47763	1.87797	1.64936	0.48178	0.0477359	0.0334196	NA	-0.0647888	0.973166
AT1G11750	CLPP6	protein_coding	116.043	116.043	116.043	138.335	136.107	136.146	131.167	122.684	129.533	140.922	134.848	136.502	92.8256	90.0854	75.9437	96.6443	92.9663	93.9945	0.171054	0.0705715	0.109218	0.717501	0.118592	0.836428
AT1G11755	LEW1	protein_coding	9.81567	9.81567	9.81567	10.9068	12.292	10.1497	11.0887	11.6436	10.5814	10.2012	9.86012	13.9007	11.9236	14.4584	21.7856	14.3203	17.5102	15.1834	0.0164241	0.97245	0.0388358	0.958409	-0.0161147	0.993245
AT1G11760	MED32	protein_coding	10.1261	10.1261	10.1261	9.68174	9.61824	9.56975	8.13173	7.87703	6.36377	9.41697	8.16042	10.4874	10.2751	8.82883	9.56004	10.869	8.39724	9.37993	-0.00869189	0.986184	0.243188	0.529084	0.00613548	0.995784
AT1G11765	NA	protein_coding	0	0	0	0	0	0	0	0	0	0	0	0	0	0	0	0	0	0	NA	NA	NA	NA	NA	NA
AT1G11770	NA	protein_coding	0	0	0	0	0	0	0	0	0	0	0	0	0	0	0	0	0	0	NA	NA	NA	NA	NA	NA
AT1G11780	NA	protein_coding	7.7344	7.7344	7.7344	9.98621	11.3622	9.23452	11.9835	12.3374	10.4458	12.204	12.2327	11.9274	10.8694	10.4816	13.02	11.6845	12.6592	10.0262	0.204377	0.38232	0.0682353	0.905729	0.00875001	0.99439
AT1G11785	NA	protein_coding	0	0	0	0	0.419923	0.181199	1.22737	0.436875	1.2652	0.379751	0	0.61218	0.399125	0.217438	0.658329	0.404353	0.792151	0.320723	-0.0564933	NA	-0.129148	NA	0.0290824	NA
AT1G11790	ADT1	protein_coding	14.3369	14.3369	14.3369	15.2325	15.6558	15.5245	22.4288	27.0193	21.5601	24.6198	25.2555	25.5782	10.9954	12.9686	11.6848	11.325	11.9661	10.3817	0.137533	0.543186	0.0900707	0.834328	-0.0638603	0.952607
AT1G11800	NA	protein_coding	6.4752	6.4752	6.4752	6.11913	7.27204	6.18771	11.8216	14.2811	14.1379	13.3005	12.1045	12.8945	7.06719	6.40981	6.8898	8.26126	6.62786	6.59945	0.0890566	0.815915	-0.0467076	0.943706	0.0694398	0.956165
AT1G11803	NA	pseudogene	0	0	0	0	0	0	0	0	0	0	0	0	0	0	0	0	0	0	NA	NA	NA	NA	NA	NA
AT1G11806	NA	pseudogene	0	0	0	0	0	0	0	0	0	0	0	0	0	0	0	0	0	0	NA	NA	NA	NA	NA	NA
AT1G11810	NA	protein_coding	0	0	0	0	0	0	0	0	0	0.0466923	0	0	0	0.0802053	0.104072	0.0994344	0	0.0591518	-0.0167999	NA	0.0115117	NA	-0.00825513	NA
AT1G11820	NA	protein_coding	39.6018	39.6018	39.6018	47.9207	48.8511	44.5297	33.8549	38.8	38.7694	38.7347	37.2433	37.3174	28.9033	28.6475	21.2311	23.2166	29.6067	23.8137	0.200342	0.0835202	0.0352912	0.948997	-0.0324141	0.986067
AT1G11840	ATGLX1	protein_coding	215.382	215.382	215.382	187.961	194.871	219.469	103.883	96.8999	105.202	108.982	93.3595	111.667	267.024	251.631	277.407	361.054	270.675	344.791	-0.121081	0.295057	0.0459676	0.928059	0.268156	0.277155
AT1G11850	NA	protein_coding	18.5339	18.5339	18.5339	28.93	20.1586	24.0388	2.03173	1.4722	1.02581	0.987839	1.1614	1.15815	20.5759	21.2878	16.2799	18.933	18.2645	14.2209	0.243149	0.319569	-0.104584	NA	-0.130809	0.885746
AT1G11860	GDCST	protein_coding	557.048	557.048	557.048	579.244	561.954	586.994	262.793	219.554	271.248	227.937	202.073	221.95	496.407	520.865	414.821	483.012	505.274	517.355	0.0645085	0.594436	-0.174459	0.517462	0.0654324	0.939753
AT1G11870	ATSRS	protein_coding	26.9389	26.9389	26.9389	31.1808	30.6896	31.2921	9.74526	9.19423	7.82778	5.85911	7.28691	7.04248	19.1943	16.9801	14.0521	14.9218	18.0828	17.2759	0.13403	0.409414	-0.306253	0.236365	0.00296891	0.997638
AT1G11880	NA	protein_coding	3.64183	3.64183	3.64183	4.60699	4.95501	3.81923	6.52274	8.58846	6.49588	8.20946	7.96277	6.67218	3.12775	3.46667	2.84635	3.60578	3.81738	2.86002	0.157853	0.659737	0.0672247	0.926448	0.0943568	0.939753
AT1G11890	SEC22	protein_coding	37.5583	37.5583	37.5583	43.0504	42.9568	41.507	24.8233	26.027	26.6216	28.9964	26.9514	26.198	42.467	37.5235	48.2138	44.7418	47.7152	45.8292	0.128229	0.470444	0.0865198	0.858784	0.105338	0.864436
AT1G11900	NA	protein_coding	3.73988	3.73988	3.73988	3.60154	4.15187	3.26838	2.70583	3.15205	3.54994	2.18178	2.26021	2.98548	5.33275	5.57801	8.0295	6.32104	5.87413	6.17072	-0.0599934	0.90693	-0.169643	0.771107	-0.0268057	0.99049
AT1G11905	NA	protein_coding	16.9169	16.9169	16.9169	13.0894	16.1443	15.4808	7.60237	9.19115	8.41578	9.46287	8.54719	9.02204	15.572	15.1401	19.7659	17.1578	16.017	16.3036	-0.117833	0.683585	0.0858865	0.897113	-0.0166206	0.992343
AT1G11910	APA1	protein_coding	224.874	224.874	224.874	194.351	200.821	203.734	244.536	267.604	250	253.067	250.752	252.183	272.441	269.167	282.924	274.792	272.068	293.814	-0.122041	0.189004	0.00476697	0.99274	0.0323672	0.97403
AT1G11915	NA	protein_coding	0.746111	0.746111	0.746111	1.28964	0.895464	1.15919	0.245371	0.393024	0.144534	0.253062	0.290913	0.448745	0.851113	0.91286	0.714461	0.862261	0.422305	1.02589	0.193139	0.562562	0.0401763	NA	-0.0327728	0.987988
AT1G11920	NA	protein_coding	0.345386	0.345386	0.345386	0	0	0	0	0	0	0	0	0	0.332431	0.22638	0.156664	0.392916	0.164946	0.133565	-0.151495	NA	NA	NA	-0.0024402	NA
AT1G11925	NA	protein_coding	0	0	0	0	0	0	0	0	0	0	0	0	0	0	0.0563345	0	0	0	NA	NA	NA	NA	-0.0148332	NA
AT1G11930	NA	protein_coding	34.8319	34.8319	34.8319	36.971	33.9271	36.4226	21.7133	24.2817	22.8107	18.7263	18.4714	21.5749	34.3038	39.2545	41.3064	32.7254	39.0073	35.5848	0.0386614	0.893959	-0.178534	0.56946	-0.0801242	0.918923
AT1G11940	NA	protein_coding	4.25101	4.25101	4.25101	3.74887	5.10196	3.6561	7.05667	9.06375	6.35266	7.25039	8.0507	8.10192	4.58949	4.42269	4.83585	4.6496	3.99586	4.48818	-0.0851317	0.847333	0.0498978	0.94869	-0.0516471	0.97749
AT1G11950	NA	protein_coding	4.04996	4.04996	4.04996	5.1752	4.67079	5.10258	6.32651	6.02677	6.00177	5.46024	6.06967	5.01559	3.11844	2.67221	3.29133	3.24705	3.50294	3.6544	0.121048	0.705937	-0.109366	0.836758	0.160952	0.81525
AT1G11960	NA	protein_coding	3.37433	3.37433	3.37433	3.7911	3.54356	3.40763	6.10338	8.84787	6.70006	7.64519	8.94656	6.12532	3.36805	3.26345	3.67335	3.19282	3.53331	4.58164	-0.0854579	0.826702	0.0596014	0.934472	0.10565	0.919775
AT1G11970	NA	protein_coding	0	0	0	0.738778	0.224426	0	0.983939	0.175114	0.289791	0	0.29164	0	0.42662	0.174313	0.301578	0.648312	0.423361	0.77134	0.0289129	NA	-0.058736	NA	0.0748415	NA
AT1G11980	RUB3	protein_coding	0	0	0	0	0.568166	0.7355	0.415164	0.66499	0.733648	0	0	0.207073	0.540026	0	0.190872	0.547099	0.26795	0.65092	0.050354	NA	-0.0684617	NA	0.0451654	NA
AT1G11990	NA	protein_coding	0	0	0	0.0625024	0.0379739	0	0.499461	0.414822	0.392272	0.686823	0.444122	0.498238	0.108279	0.117978	0.0510284	0.146263	0.107452	0.174019	-0.0428	NA	0.0870138	NA	0.0662689	NA
AT1G12000	PFP-BETA1	protein_coding	64.401	64.401	64.401	59.58	62.941	66.6715	65.9125	68.2032	61.3009	61.1807	60.1719	64.5904	66.155	61.8087	68.7501	66.4895	69.4806	77.4318	-0.0967963	0.45994	-0.0505819	0.903254	0.113477	0.809857
AT1G12010	NA	protein_coding	12.3409	12.3409	12.3409	7.79916	9.06034	7.81917	2.9678	2.68156	1.94987	1.93067	1.55632	1.78391	16.2333	16.3797	24.2452	15.6437	12.2293	12.7662	-0.402548	0.0358348	-0.244363	0.582225	-0.377237	0.182078
AT1G12013	SNOR111	snoRNA	0.767155	0.767155	0.767155	3.40974	2.58953	6.03393	3.0275	1.61644	0.668749	0.93672	0.673016	1.13253	2.95352	6.43617	5.56759	7.48053	7.3274	8.90008	0.140223	NA	-0.0538073	NA	0.199328	0.776467
AT1G12015	NA	snoRNA	0	0	0	1.2313	0.748085	0	0	0	0	0.67652	0.972135	0	0	0	0	0	0	0	0.0296281	NA	0.0245	NA	NA	NA
AT1G12020	NA	protein_coding	13.2063	13.2063	13.2063	15.3069	17.9079	14.1281	14.4895	14.213	10.4206	14.2486	13.6831	20.0003	14.5372	13.0138	13.5813	16.4298	12.3239	16.818	0.141812	0.6454	0.232943	0.522627	0.121691	0.895498
AT1G12030	NA	protein_coding	4.51495	4.51495	4.51495	2.45268	2.16749	2.27975	4.55344	4.06955	3.84833	3.12397	6.68954	4.64103	3.92714	0.999581	2.27548	4.95691	3.70547	9.69995	-0.683983	0.00209575	0.115971	0.870214	0.559909	0.0610206
AT1G12040	LRX1	protein_coding	2.81562	2.81562	2.81562	0.680135	0.798896	1.14117	0.603891	0.494389	0.675863	0.249128	0.143195	0.0602411	4.11085	3.93702	1.73987	1.32633	2.15665	1.73583	-0.749474	0.000608392	-0.411635	NA	-0.498555	0.132737
AT1G12050	NA	protein_coding	24.4711	24.4711	24.4711	21.3694	23.9164	24.3519	18.2102	19.1005	15.7266	18.1388	19.2221	19.5427	26.7052	27.9733	33.7317	28.6419	28.5863	34.6297	0.0142334	0.967145	0.101823	0.815382	0.0562929	0.956905
AT1G12060	BAG5	protein_coding	4.46323	4.46323	4.46323	4.78838	5.81844	5.24554	9.56607	10.1339	8.85473	7.79878	9.72135	11.8904	7.90037	7.10164	8.93563	9.70467	9.99602	9.28465	0.111619	0.807248	0.0395104	0.964443	0.206412	0.753435
AT1G12064	NA	protein_coding	0	0	0	0.185312	0.225176	0.145747	1.97446	2.6355	2.1807	2.13817	1.75569	3.93924	0.107012	0.262344	0.22694	0	0	0.77392	0.0592136	NA	0.0775788	0.921636	0.0169073	NA
AT1G12070	NA	protein_coding	1.63249	1.63249	1.63249	0.659623	1.10209	0.51879	0.732097	0.156352	0.388113	0	0	0.146061	1.42842	0.700364	1.48096	1.1577	1.134	1.03304	-0.234484	NA	-0.117993	NA	-0.02968	0.989366
AT1G12080	NA	protein_coding	78.1054	78.1054	78.1054	67.6598	69.6328	66.1446	15.7206	5.69558	6.69703	15.1131	7.48863	10.9214	80.6075	91.5329	89.3762	94.2411	78.5422	90.008	-0.205481	0.123893	0.0642778	0.928059	0.0127097	0.992978
AT1G12090	ELP	protein_coding	144.66	144.66	144.66	171.457	135.268	137.131	15.6714	13.9255	20.1766	23.6205	20.5044	26.0736	111.242	104.35	104.368	118.894	120.578	105.39	0.126845	0.503231	0.392228	0.0787278	0.102829	0.8553
AT1G12100	NA	protein_coding	3.24935	3.24935	3.24935	2.22189	2.19363	1.52907	0.246601	0.131665	1.30733	0.457796	0.219278	0.122998	2.56614	0.917436	0.566875	1.29987	1.27327	1.73986	-0.147742	0.681971	-0.0530678	NA	0.0208799	NA
AT1G12110	NPF6.3	protein_coding	46.5501	46.5501	46.5501	38.9622	39.9364	41.0893	26.6714	27.546	24.0543	25.8826	19.3335	23.4354	67.8877	65.3673	52.5855	65.1044	66.0312	69.8034	-0.104221	0.523908	-0.145511	0.667001	0.0988658	0.895699
AT1G12120	NA	protein_coding	30.4547	30.4547	30.4547	34.5204	34.5765	36.7351	25.7183	25.3669	23.9689	26.5037	27.1651	28.7178	33.2567	34.0779	38.5263	36.1463	35.6987	36.3378	0.124043	0.418272	0.136	0.643529	0.0363795	0.973274
AT1G12130	NA	protein_coding	0	0	0	0.548986	0.190595	0.123364	0.0696347	0.148717	0.123054	0.0430905	0.0619194	0.0347321	0.271733	0.259064	0.128058	0.22941	0.269657	0.218355	0.0948628	NA	-0.0549066	NA	0.0214392	NA
AT1G12140	FMOGS-OX5	protein_coding	12.1758	12.1758	12.1758	11.8253	12.3612	13.6868	15.3139	16.4996	13.8549	14.3847	14.7179	17.9291	15.9833	17.1064	18.4024	18.0053	18.7612	17.8637	-0.128968	0.580364	0.0517645	0.92838	0.0839437	0.902877
AT1G12150	NA	protein_coding	1.02055	1.02055	1.02055	0.377999	0.191381	0.545039	0.279687	0.0597319	0.0988486	0	0.0994794	0.0558003	0.800368	1.2189	0.925821	1.06885	1.08307	1.05243	-0.305723	0.227657	-0.0774512	NA	0.0603074	0.976906
AT1G12160	NA	protein_coding	6.42828	6.42828	6.42828	4.28573	5.86896	5.93886	6.04014	5.70814	5.55033	6.16717	3.59851	3.34406	7.89601	10.6257	12.1353	10.5067	9.04417	9.70686	-0.292923	0.233399	-0.236474	0.581112	-0.0471728	0.977402
AT1G12170	NA	protein_coding	0	0	0	0	0	0	0	0	0	0	0	0	0	0	0	0	0	0	NA	NA	NA	NA	NA	NA
AT1G12180	NA	protein_coding	0	0	0	0	0	0	0	0	0	0	0	0	0.104393	0	0	0	0	0	NA	NA	NA	NA	-0.0166228	NA
AT1G12190	NA	protein_coding	0	0	0	0	0	0	0	0.0465729	0	0	0	0	0	0	0	0	0	0	NA	NA	-0.0116725	NA	NA	NA
AT1G12200	NA	protein_coding	13.1987	13.1987	13.1987	11.1803	11.8273	13.1382	13.197	12.9075	11.4025	13.9118	13.9676	17.2423	22.3311	17.783	23.7325	29.78	21.0675	29.2972	-0.0585244	0.858876	0.239694	0.36134	0.277143	0.420665
AT1G12210	RFL1	protein_coding	1.12562	1.12562	1.12562	0.95891	1.13986	1.3444	3.62777	3.65644	3.23807	2.56558	2.7979	4.04354	1.32416	1.43621	1.8721	1.26833	1.60074	1.65411	-0.119688	0.789289	-0.0961022	0.89105	-0.0196931	0.992978
AT1G12211	NA	protein_coding	0	0	0	0	0	0	0	0.421962	0	0	0	0.197094	0	0	0.181673	0	0.255037	0	NA	NA	-0.00919125	NA	0.00426825	NA
AT1G12220	RPS5	protein_coding	3.01914	3.01914	3.01914	1.71385	2.34838	2.00756	2.23402	2.54114	2.23136	1.52267	1.81376	1.95401	3.66396	3.4071	3.70646	2.79463	2.63295	2.00513	-0.330249	0.194214	-0.26341	0.478612	-0.403081	0.170667
AT1G12230	NA	protein_coding	78.5665	78.5665	78.5665	72.804	74.0996	68.0532	43.3048	43.1575	42.2556	44.0367	41.2027	38.1483	58.8215	59.4387	51.1016	50.1688	55.3077	54.1732	-0.0889342	0.555154	-0.0388677	0.94427	-0.0731221	0.927877
AT1G12240	BFRUCT4	protein_coding	105.86	105.86	105.86	73.7784	81.1013	81.9954	5.91511	4.61943	3.58826	2.67694	2.98313	4.07319	100.253	111.837	100.844	93.1603	91.5098	89.4187	-0.251067	0.0299428	-0.339371	0.260237	-0.170774	0.548944
AT1G12244	NA	protein_coding	16.7401	16.7401	16.7401	17.9246	19.1093	19.2401	9.20879	11.0626	8.31344	10.0962	7.12042	10.1847	14.5172	16.5447	16.3827	18.5986	17.701	16.4783	0.170111	0.481786	-0.0269679	0.974217	0.136915	0.830244
AT1G12250	NA	protein_coding	62.533	62.533	62.533	72.964	75.0149	72.3957	29.7709	25.9922	28.3725	26.0116	26.4724	31.7526	61.7402	71.2013	67.9195	70.3829	67.7337	64.4373	0.176652	0.152943	0.0181992	0.979489	0.0175027	0.99049
AT1G12260	NAC007	protein_coding	2.34534	2.34534	2.34534	2.01377	2.05114	1.07141	0.841423	0.617719	0.696986	0.357966	0.327336	0.498371	2.29157	1.73288	1.7408	2.32159	2.51165	3.09196	-0.338012	0.245723	-0.223787	0.56946	0.298978	0.552113
AT1G12270	HOP1	protein_coding	28.6552	28.6552	28.6552	27.5194	30.2957	30.8112	63.9131	64.2055	64.322	63.8859	62.7124	57.7636	27.1864	25.4091	27.3648	25.8127	25.9034	27.8221	-0.0361511	0.881505	-0.0410787	0.934624	-0.0009874	0.999133
AT1G12280	NA	protein_coding	4.42007	4.42007	4.42007	3.92089	4.43836	5.68061	12.1298	9.58725	9.48702	9.59223	10.9487	10.0894	7.91273	7.92685	8.087	6.22959	6.6224	6.09028	0.0685554	0.863423	-0.00681017	0.993642	-0.283855	0.300973
AT1G12290	NA	protein_coding	0.736643	0.736643	0.736643	0.62964	0.688578	0.792334	10.5382	11.7307	11.8798	11.0703	11.7568	9.78739	1.21805	1.01022	1.38794	0.81039	1.06442	1.07374	-0.102895	0.824859	-0.0451576	0.941228	-0.18241	0.831498
AT1G12294	MIR472A	miRNA	0	0	0	0	0	0	0	0	0	0	0	0	0	0	0	0	0	0	NA	NA	NA	NA	NA	NA
AT1G12300	NA	protein_coding	2.08654	2.08654	2.08654	1.59396	1.78279	1.79499	1.70477	2.2841	2.35888	2.60744	2.25952	1.98937	1.25518	1.28213	1.25698	1.14445	1.14179	1.26077	-0.0952211	0.827773	0.0790539	0.920305	-0.0594033	0.975475
AT1G12310	CML13	protein_coding	77.3691	77.3691	77.3691	79.5097	80.0837	81.8804	34.7467	33.2756	32.1629	30.9895	26.483	35.1017	98.2853	109.102	118.417	105.387	100.24	115.009	0.0424605	0.841497	-0.0774033	0.887824	-0.0131422	0.992343
AT1G12320	NA	protein_coding	4.38765	4.38765	4.38765	4.74364	4.40312	4.87083	2.33993	2.31126	1.55061	1.30317	1.8726	1.809	6.77215	7.46167	8.92899	7.63174	7.40001	8.34625	0.0088469	0.986916	-0.110651	0.873466	0.0134446	0.993548
AT1G12330	NA	protein_coding	11.9917	11.9917	11.9917	12.1865	13.6283	12.3757	7.72883	7.4278	5.77831	4.56191	5.55086	7.50231	7.42396	8.27855	7.27066	8.26549	10.2451	10.2535	0.0922368	0.756255	-0.161015	0.756738	0.268277	0.458633
AT1G12340	NA	protein_coding	1.49297	1.49297	1.49297	1.16125	1.71343	1.82664	1.76756	1.65152	0.520583	0.546888	1.30976	0.587741	1.14958	0.861127	1.82843	1.6499	1.14079	1.73205	-0.103412	0.806955	-0.132408	NA	0.075697	0.960024
AT1G12350	PPCS1	protein_coding	23.9384	23.9384	23.9384	23.9135	24.8465	23.578	25.6178	24.6447	23.8585	23.2313	26.1313	27.2433	26.0175	31.0329	34.7321	33.3534	28.053	28.586	0.0218162	0.950416	0.0557121	0.923756	-0.01601	0.992139
AT1G12360	KEU	protein_coding	31.4753	31.4753	31.4753	29.1668	31.4915	32.1427	20.9717	24.1407	22.2018	21.9069	24.2596	22.475	34.9622	34.2354	35.6303	30.1464	30.8207	31.6138	-0.113133	0.462885	0.0376001	0.94527	-0.158953	0.607691
AT1G12370	PHR1	protein_coding	5.2003	5.2003	5.2003	4.23749	5.46111	5.30212	3.99048	4.23074	3.37474	2.89265	3.14282	3.92384	4.56034	4.12049	4.00997	3.49322	4.26795	4.2455	-0.0904607	0.818274	-0.132094	0.832673	-0.0543474	0.975475
AT1G12380	NA	protein_coding	2.46633	2.46633	2.46633	2.8563	2.93137	3.88578	1.61077	1.79323	1.1204	0.933131	0.761861	1.28204	3.92294	3.6429	3.18279	3.07107	3.20728	2.87473	0.208429	0.494254	-0.301427	0.414522	-0.173142	0.799261
AT1G12390	NA	protein_coding	28.2255	28.2255	28.2255	21.3734	20.8194	24.4843	16.8115	17.3462	15.6742	15.8918	13.6649	16.153	28.9109	34.8078	35.516	23.4453	22.1665	30.8051	-0.245176	0.182924	-0.0824969	0.89105	-0.309285	0.295296
AT1G12400	NA	protein_coding	10.0223	10.0223	10.0223	12.9621	12.5338	10.3382	4.53876	7.01033	8.1638	7.12185	8.79245	7.35742	15.8138	15.4211	18.1841	17.623	16.3207	12.7074	0.0410846	0.935683	0.134525	0.840897	-0.0554326	0.973274
AT1G12410	CLPR2	protein_coding	163.044	163.044	163.044	169.46	174.403	182.391	155.844	145.431	151.798	152.866	145.063	167.924	169.917	185.961	213.061	186.082	205.285	190.011	0.130792	0.222959	0.0495278	0.916126	0.0377431	0.972498
AT1G12411	NA	protein_coding	0	0	0	0	0	0	0	0	0	0	0	0	0	0	0	0	0	0	NA	NA	NA	NA	NA	NA
AT1G12420	ACR8	protein_coding	5.74334	5.74334	5.74334	6.56073	6.88496	5.8167	5.61343	5.40045	4.91304	4.68612	5.17983	7.68635	5.82068	7.37405	7.01192	7.74625	7.38261	6.97444	0.0169055	0.973058	0.115452	0.850538	0.112018	0.896328
AT1G12423	NA	protein_coding	0	0	0	0	0	0	0	0	0	0	0	0	0	0	0	0	0	0	NA	NA	NA	NA	NA	NA
AT1G12430	ARK3	protein_coding	10.6102	10.6102	10.6102	11.0335	12.3838	12.5977	14.0999	14.5512	13.375	12.8421	12.6191	12.2234	10.7978	10.2674	9.80782	10.8789	11.7002	10.5748	0.117513	0.573883	-0.124534	0.707889	0.096061	0.895498
AT1G12440	SAP1	protein_coding	70.3108	70.3108	70.3108	63.0333	62.3862	59.1706	26.4559	33.5522	35.5848	36.3946	34.8857	34.7725	68.7349	75.47	78.8209	79.1517	78.4278	71.5272	-0.123571	0.397977	0.139782	0.701412	0.0432259	0.961936
AT1G12450	NA	protein_coding	7.21782	7.21782	7.21782	6.38166	8.12124	6.17219	8.19311	8.17653	8.93053	8.00768	7.21725	7.44739	9.6612	10.0925	9.15294	10.2418	9.04378	7.2632	-0.164101	0.619292	-0.103395	0.8656	-0.0891059	0.935269
AT1G12451	NA	protein_coding	0	0	0	0	0	0	0	0	0	0	0	0	0	0	0	0	0	0	NA	NA	NA	NA	NA	NA
AT1G12460	NA	protein_coding	6.5193	6.5193	6.5193	6.94078	8.61811	7.97634	3.94892	4.79181	4.04421	4.47997	3.35178	3.92432	5.60352	5.94646	5.18523	5.20384	7.29844	6.30862	0.284308	0.100154	-0.0787702	0.904836	0.142125	0.839928
AT1G12470	NA	protein_coding	12.944	12.944	12.944	12.1912	12.3795	12.6049	42.0819	47.112	40.2448	39.5689	40.2312	36.1097	11.8059	11.0696	10.4285	9.47626	10.5186	9.96354	-0.104738	0.637338	-0.127869	0.651312	-0.129023	0.821279
AT1G12480	SLAC1	protein_coding	1.11341	1.11341	1.11341	1.11936	1.50333	0.7877	1.25542	1.73159	1.38656	1.19767	1.0233	1.25235	1.36083	1.39005	1.82774	2.10245	1.553	1.88632	0.0327593	0.954524	-0.150474	0.814137	0.168463	0.860261
AT1G12490	NA	protein_coding	0	0	0	0.104643	0	0.082301	0.46456	0.396859	0.410469	0.344968	0.165235	0.278053	0	0.148141	0.0854327	0.122439	0	0	0.0321959	NA	-0.0780165	NA	-0.0244868	NA
AT1G12500	NA	protein_coding	26.3186	26.3186	26.3186	32.5723	33.3412	26.3976	4.90398	5.77373	5.444	5.68018	5.0315	5.04875	24.5341	25.7292	21.5633	23.0327	29.1348	22.9677	0.145921	0.452212	-0.0133147	0.987814	0.0587594	0.959359
AT1G12510	NA	tRNA	0	0	0	0	0	0	0	0	0	0	0	0	0.864771	0	0	0.876098	0	0	NA	NA	NA	NA	0.000861495	NA
AT1G12520	CCS	protein_coding	19.8268	19.8268	19.8268	18.221	18.9202	18.6299	50.4471	41.3442	42.559	41.9109	33.6106	36.6056	18.4614	19.7763	23.7002	17.9279	19.8391	19.197	-0.0745216	0.789	-0.205284	0.458629	-0.0977393	0.896328
AT1G12530	NA	protein_coding	21.6037	21.6037	21.6037	21.5896	27.3347	27.0732	14.2095	15.4597	10.5414	14.2678	14.1847	16.2474	24.4987	27.7143	25.6382	23.6713	25.1767	26.2718	0.0542341	0.879912	0.125785	0.82729	-0.0392508	0.979124
AT1G12540	BHLH55	protein_coding	0	0	0	0	0	0	0	0	0	0	0	0	0	0	0	0.0648312	0	0	NA	NA	NA	NA	0.01811	NA
AT1G12550	HPR3	protein_coding	2.71144	2.71144	2.71144	3.57777	4.1186	4.29489	1.50475	1.56219	0.738635	1.50019	1.18936	2.1265	5.27385	4.44298	5.30387	5.83867	5.23356	6.0947	0.302239	0.317593	0.131784	0.836758	0.14681	0.868302
AT3G61310	AHL11	protein_coding	25.3388	25.3388	25.3388	29.2256	27.1424	27.7197	2.19709	2.56806	4.19734	6.46716	6.9698	6.45664	17.572	14.2648	12.4216	14.1635	16.7862	14.3841	0.0713337	0.758394	0.743293	0.000106998	0.0305188	0.98706
AT1G12570	NA	protein_coding	2.01724	2.01724	2.01724	2.07747	1.52791	1.9779	0.0485416	0	0.214448	0.120152	0	0.0968454	1.83108	2.11549	2.12012	2.39879	2.16171	2.66373	0.0136529	0.981152	-0.00808925	NA	0.173405	0.836607
AT1G12580	PEPKR1	protein_coding	36.7161	36.7161	36.7161	33.2113	35.9513	31.9987	17.1142	19.2874	18.3838	20.9646	19.211	19.9342	35.3065	40.5728	34.2716	32.2512	31.3012	31.409	-0.0783781	0.689659	0.131543	0.699333	-0.186726	0.580521
AT1G12590	NA	tRNA	0	0	0	0	0	0	0	0	0	0	0	0	0	0	0	0	0	0	NA	NA	NA	NA	NA	NA
AT1G12600	UTR4	protein_coding	0.779751	0.779751	0.779751	0.433216	0.473768	0.885878	0.0769303	0	0	0.047605	0	0.0767418	0.350236	0.735957	0.813481	1.11516	0.794422	0.542772	-0.117046	0.757293	0.0132806	NA	0.115157	0.919775
AT1G12610	DREB1F	protein_coding	0	0	0	0.103181	0	0	0	0	0	0	0	0	0	0	0	0.0603643	0.118257	0.0718194	0.0164856	NA	NA	NA	0.0719202	NA
AT1G12620	NA	protein_coding	2.3617	2.3617	2.3617	3.54503	3.41254	3.07782	1.63513	1.72422	1.69757	2.25132	1.7084	1.97774	1.94079	2.02049	2.33043	2.04702	2.66469	1.85865	0.172159	0.618635	0.153129	0.806274	0.0504165	0.979474
AT1G12630	ERF027	protein_coding	1.18929	1.18929	1.18929	0.566354	0.573489	1.03935	0	0.268488	0.148104	0.207451	0	0.0836054	0.436068	1.69265	0.847705	0.773115	0.973658	0.788422	-0.0551879	NA	-0.0129731	NA	-0.0479223	NA
AT1G12640	LPLAT1	protein_coding	22.7796	22.7796	22.7796	18.2739	22.055	21.8499	23.7899	27.4232	21.8433	25.949	24.956	25.5361	23.886	27.2686	22.7821	21.4539	21.5808	21.7006	-0.159885	0.35682	0.0722192	0.875963	-0.164322	0.708753
AT1G12650	NA	protein_coding	21.2666	21.2666	21.2666	21.1567	22.8572	22.3427	22.7995	23.7395	24.6958	25.3109	27.817	30.4886	23.6956	26.1268	33.3268	29.9451	35.2475	26.9583	0.0780679	0.771307	0.21289	0.394727	0.135744	0.830244
AT1G12660	NA	protein_coding	0	0	0	0	0	0	0	0	0	0	0	0	0	0	0	0	0	0	NA	NA	NA	NA	NA	NA
AT1G12663	NA	protein_coding	0.286581	0.286581	0.286581	0	0	0.25045	0	0	0	0	0	0	0.183888	0	0.12999	0.372593	0.364966	0.443299	-0.00289122	NA	NA	NA	0.0816301	NA
AT1G12665	NA	protein_coding	0	0	0	0	0	0	0	0	0	0.117316	0	0	0	0	0	0	0	0	-0.0192927	NA	0.0115117	NA	NA	NA
AT1G12667	NA	pseudogene	0	0	0	0	0	0	0	0	0	0	0	0	0	0	0	0	0	0	NA	NA	NA	NA	NA	NA
AT1G12669	NA	pseudogene	0	0	0	0	0	0	0	0	0	0	0	0	0	0	0	0	0	0.197274	NA	NA	NA	NA	0.0187761	NA
AT1G12670	NA	pseudogene	0.326984	0.326984	0.326984	0	0.441493	0.57152	0	0	0.28504	0	0.286859	0.321812	0	0.171455	0.741584	0.212561	0	0.505797	-0.00135789	NA	0.0168069	NA	-0.0138533	NA
AT1G12672	NA	protein_coding	0.163761	0.163761	0.163761	0.181965	0	0.286229	0	0.0862631	0.428263	0	0	0	0.210158	0.0858684	0.0742802	0	0.104276	0.126657	-0.00926827	NA	-0.0515169	NA	-0.0222317	NA
AT1G12680	PEPKR2	protein_coding	12.7436	12.7436	12.7436	11.5231	12.1211	11.7682	13.5909	13.8334	10.3893	12.442	11.2251	16.655	14.8975	14.6358	14.9307	16.8702	12.254	16.4803	-0.199542	0.294737	0.090929	0.874547	0.0360812	0.982008
AT1G12700	NA	protein_coding	2.21176	2.21176	2.21176	2.77042	2.49764	2.60064	2.02342	2.56316	1.78782	2.08685	2.1873	2.3153	2.1159	2.63578	2.29831	2.1959	2.63747	2.5504	0.120368	0.768607	0.0352008	0.968549	0.0515985	0.978045
AT1G12710	P2A12	protein_coding	5.7928	5.7928	5.7928	5.04503	5.97176	6.08866	10.7353	10.9687	8.9394	9.27162	8.79042	10.2852	6.07783	9.03034	11.5045	9.31249	8.92248	9.92934	-0.0501162	0.916157	-0.0714259	0.916097	0.0678977	0.963905
AT1G12720	NA	transposable_element	0	0	0	0	0	0	0	0	0	0	0	0.0227311	0	0	0	0	0	0	NA	NA	0.0106385	NA	NA	NA
AT1G12725	NA	transposable_element	0	0	0	0	0	0	0	0	0.171474	0	0	0	0	0	0	0	0	0	NA	NA	-0.0137689	NA	NA	NA
AT1G12730	NA	protein_coding	2.26132	2.26132	2.26132	2.70599	2.74008	2.38161	13.1001	16.0962	15.6689	17.4873	17.4984	13.8669	2.8648	3.83083	2.68264	2.71386	3.28597	1.9732	-0.00527358	0.992919	0.110348	0.829442	-0.142781	0.895498
AT5G29100	NA	transposable_element	0	0	0	0	0	0.0401829	20.5044	16.034	19.3194	55.2725	53.4472	33.7358	0	0	0	0	0	0	0.0148455	NA	0.732239	0.000299206	NA	NA
AT1G12750	RBL6	protein_coding	13.5827	13.5827	13.5827	12.4049	13.8172	12.087	7.34283	6.7628	6.86632	6.81569	7.12778	6.47027	13.889	14.1141	14.6288	13.829	15.9945	15.5899	-0.0176171	0.966072	-0.0161767	0.98472	0.0852429	0.918923
AT1G12760	NA	protein_coding	29.1705	29.1705	29.1705	26.5422	26.3811	24.579	32.5265	31.8916	33.0093	35.9877	38.483	39.0011	37.294	35.9304	44.4378	48.0867	33.6095	39.0778	-0.0786426	0.730617	0.211267	0.294546	0.0411412	0.977663
AT1G12770	RH47	protein_coding	37.5012	37.5012	37.5012	44.8837	43.8655	45.5372	34.0503	31.4342	35.0859	36.432	37.0013	33.3027	26.9705	27.6255	23.9192	24.535	26.9179	26.9913	0.168541	0.156813	0.0888288	0.842299	0.00229229	0.998057
AT1G12775	NA	protein_coding	2.36514	2.36514	2.36514	2.62806	3.06035	2.54064	2.38207	2.41387	2.49129	2.61717	1.98846	3.00666	2.30805	2.86789	3.95597	3.20312	3.04343	3.23932	0.00430823	0.994323	0.0588047	0.945351	0.0431155	0.983668
AT1G12780	UGE1	protein_coding	105.528	105.528	105.528	69.8858	82.1103	69.8089	35.8041	33.2741	36.4518	36.0657	36.864	34.8436	96.8212	107.986	130.697	88.5997	77.7079	77.5033	-0.366768	0.000658382	0.0407289	0.944261	-0.401793	0.0170976
AT1G12790	NA	protein_coding	6.12677	6.12677	6.12677	4.0658	5.51489	3.79266	5.03723	5.02033	3.78311	4.62366	5.5989	5.56925	6.9344	7.04986	7.98975	5.64231	5.58099	4.54116	-0.20832	0.540474	0.132589	0.834423	-0.35349	0.302295
AT1G12800	NA	protein_coding	108.834	108.834	108.834	132.914	135.386	137.142	52.4915	52.9273	47.5179	46.6958	48.7704	54.8047	77.9025	86.3935	76.139	74.7754	103.512	87.3493	0.25849	0.000233829	-0.00851314	0.987814	0.129136	0.821279
AT1G12805	NA	protein_coding	0.190689	0.190689	0.190689	2.33075	2.70341	4.66614	0	0	0.166228	0	0.167289	0	0.734146	1.19986	2.59484	1.36356	8.25675	0.147484	0.494232	0.0117737	-0.000903969	NA	0.0742942	0.895617
AT1G12810	NA	protein_coding	24.9613	24.9613	24.9613	26.458	25.3158	24.7296	53.1123	68.1672	55.8525	69.7354	61.7591	63.7937	30.0406	26.9612	30.7317	31.78	33.6931	32.2059	0.0767544	0.807753	0.13809	0.673579	0.143141	0.772547
AT1G12820	AFB3	protein_coding	24.4739	24.4739	24.4739	25.5042	26.5203	27.1754	11.0798	13.6697	10.9598	12.4014	11.6578	12.9021	26.2116	26.1821	24.4956	25.2461	29.3732	28.7219	0.108669	0.529604	0.0551921	0.926838	0.107995	0.858238
AT1G12830	NA	protein_coding	23.7143	23.7143	23.7143	23.2222	23.466	25.3616	40.7037	33.6538	33.4157	42.9712	42.5586	44.0675	24.7356	23.7338	28.979	34.281	26.6841	31.9088	-0.0131942	0.974419	0.245592	0.283587	0.230601	0.517537
AT1G12840	VHA-C	protein_coding	114.646	114.646	114.646	116.54	127.295	134.038	163.99	161.478	179.472	178.985	162.075	167.966	138.158	155.023	180.37	172.318	165.085	165.08	0.110204	0.341795	0.0231434	0.966199	0.0884307	0.878347
AT1G12845	NA	protein_coding	4.14104	4.14104	4.14104	5.75173	8.15387	7.99188	5.78788	4.18092	5.11396	3.8976	4.38974	3.90573	6.53216	6.51411	6.9655	5.94473	5.38357	5.73834	0.227211	0.516013	-0.133735	0.843699	-0.142657	0.895498
AT1G12850	NA	protein_coding	27.4131	27.4131	27.4131	26.2907	26.4072	26.5139	16.8801	19.2648	17.6869	22.4442	16.5164	18.4349	27.6705	25.9802	28.5037	26.6685	28.6336	30.9421	-0.00734071	0.982391	0.092929	0.856167	0.0684841	0.932618
AT1G12855	NA	protein_coding	0.0686847	0.0686847	0.0686847	0	0	0	0.271058	0.434167	0.419119	0.587063	0.48205	0.270393	0	0.21609	0.0934641	0.0892992	0	0	-0.0168086	NA	0.0429825	NA	-0.0610043	NA
AT1G12860	SCRM2	protein_coding	22.2576	22.2576	22.2576	26.9751	27.8033	24.171	5.97534	6.85922	6.37951	5.23824	5.88889	5.63782	16.4516	17.8106	10.6224	14.9282	16.9044	13.0769	0.194635	0.21024	-0.144827	0.761925	-0.000219116	0.9998
AT1G12870	NA	protein_coding	0	0	0	0	0	0	0.0786522	0.0839875	0	0.0486705	0	0.0392297	0	0	0.0361604	0	0.0507627	0	NA	NA	-0.0156842	NA	0.00426825	NA
AT1G12880	NUDT12	protein_coding	6.17093	6.17093	6.17093	6.30394	6.71933	8.17638	5.30267	5.92452	5.11906	3.22056	3.92929	5.09376	9.13274	9.55068	13.6793	12.811	10.8375	9.77646	0.0718281	0.874191	-0.239643	0.581367	0.0444898	0.980349
AT1G12890	ERF088	protein_coding	0.453319	0.453319	0.453319	0.83952	0.510058	0.264111	0.447245	0.238792	0.39517	0.0922528	0.265128	0.148716	0.581755	0.713098	0.548323	0.884062	0.481092	0.233739	0.0493235	NA	-0.0665182	NA	-0.0300295	NA
AT1G12900	GAPA2	protein_coding	1159.53	1159.53	1159.53	1312.08	1216.11	1220.31	264.794	219.485	269.444	230.907	219.774	223.581	919.998	963.812	713.666	955.205	1017.99	973.002	0.125335	0.208995	-0.131856	0.689726	0.157534	0.748077
AT1G12910	LWD1	protein_coding	31.8851	31.8851	31.8851	23.3549	23.6009	19.868	20.5252	23.8758	26.1124	26.1442	25.84	21.5303	28.3955	30.1393	29.7362	23.144	23.5807	20.2926	-0.236776	0.235671	0.0608717	0.92563	-0.345946	0.0757808
AT1G12920	ERF1-2	protein_coding	83.5903	83.5903	83.5903	79.432	90.6647	85.8936	173.318	152.527	170.777	135.929	131.502	139.109	71.4125	73.8619	75.3124	63.6959	67.7224	61.437	-0.0507437	0.769281	-0.248975	0.134058	-0.172705	0.515408
AT1G12930	NA	protein_coding	9.58198	9.58198	9.58198	7.89415	8.68549	9.31307	6.42019	8.66398	6.37523	6.39667	7.56816	6.69824	7.60408	6.82434	6.02523	5.39452	6.88072	5.81795	-0.108092	0.6454	-0.0372294	0.956458	-0.141306	0.840496
AT1G12935	NA	transposable_element	0	0	0	0	0	0	0	0	0	0	0	0	0	0	0	0	0	0	NA	NA	NA	NA	NA	NA
AT1G12938	NA	protein_coding	0	0	0	0	0	0	0	0	0	0	0	0	0	0	0	0	0	0	NA	NA	NA	NA	NA	NA
AT1G12940	NRT2.5	protein_coding	0	0	0	0	0	0	0.167526	0.238521	0.0493401	0.552888	0.09931	0.334232	0.0363184	0.0296787	0	0.110382	0.180205	0.175106	-0.0192927	NA	0.133136	NA	0.176856	NA
AT1G12950	RSH2	protein_coding	2.78851	2.78851	2.78851	0.911321	1.03354	1.05123	1.61832	1.35368	2.09717	0.934666	0.815442	0.430495	4.31532	4.90255	5.53058	5.29597	3.55122	5.20147	-0.765056	0.000444655	-0.464875	0.0616618	-0.0475874	0.979474
AT1G12960	RPL27AA	protein_coding	0	0	0	0	0	0	0	0.166775	0.275992	0	0	0	0	0	0	0	0	0	NA	NA	-0.0246155	NA	NA	NA
AT1G12970	PIRL3	protein_coding	6.87584	6.87584	6.87584	8.722	7.88707	8.50828	12.847	14.4557	12.306	13.1507	12.9717	11.7975	7.84783	8.32746	8.44564	8.62307	8.09784	7.76517	0.0134227	0.97783	-0.0411981	0.951887	0.000218612	0.9998
AT1G12980	ESR1	protein_coding	0.079912	0.079912	0.079912	0.0887954	0.215794	0.139674	0	0.126284	0	0.097575	0.0701059	0	0.102553	0.0419021	0.108742	0	0	0.185418	0.00330867	NA	0.00550562	NA	-0.0198465	NA
AT1G12990	NA	protein_coding	7.44913	7.44913	7.44913	10.0742	9.95854	9.85064	7.59108	8.88048	10.2103	9.30506	9.11466	7.45189	6.38358	7.50359	6.8244	5.54331	7.23978	5.83717	0.454301	0.00671951	-0.0252074	0.973723	-0.118148	0.895498
AT1G13000	NA	protein_coding	11.1043	11.1043	11.1043	11.0064	10.1009	9.11205	8.17806	9.06236	7.99842	9.35741	8.82696	7.4397	13.2469	14.4334	16.6002	13.5898	13.4112	13.2253	-0.190312	0.386401	0.0279229	0.970124	-0.114201	0.856687
AT1G13010	NA	tRNA	0	0	0	0	0	0	0	0	0	0	1.19852	0	0	0	0	0	0	0	NA	NA	0.0128256	NA	NA	NA
AT1G13020	EIF4B2	protein_coding	15.8424	15.8424	15.8424	16.9983	17.3146	16.7807	12.1817	12.8645	13.1375	13.0254	11.947	12.7773	14.622	14.8765	13.4454	12.5413	13.0939	12.3232	-0.014299	0.966204	0.0012093	0.998612	-0.150562	0.759373
AT1G13030	NA	protein_coding	6.44885	6.44885	6.44885	6.56019	6.92899	7.30275	11.8736	11.4829	11.8767	9.59328	9.44246	10.9506	6.00299	5.07222	5.85028	5.87496	6.27523	6.35758	-0.0391164	0.921744	-0.179277	0.577784	0.112461	0.896109
AT1G13040	NA	protein_coding	1.47606	1.47606	1.47606	1.71145	1.68969	1.9069	5.63517	7.40347	6.15387	6.66072	7.48806	5.02133	1.02949	1.21144	1.54282	1.5436	1.67546	1.73725	0.142426	0.738775	0.00080357	0.999182	0.20946	0.792814
AT1G13050	NA	protein_coding	1.7232	1.7232	1.7232	1.99454	1.45416	2.50991	5.95039	7.90472	6.50935	6.92593	7.18078	6.64245	1.98107	1.65654	1.79123	1.35357	2.05737	2.22128	-0.0420807	0.940583	0.0238816	0.977296	0.0313838	0.990263
AT1G13060	PBE1	protein_coding	88.6663	88.6663	88.6663	90.9043	94.2061	98.3237	102.468	110.117	92.0992	92.3767	97.8135	105.821	89.8902	91.6368	97.8242	95.8286	90.7415	95.6944	0.0536401	0.759184	-0.0227227	0.965173	0.0208449	0.98706
AT1G13070	CYP71B27	pseudogene	0	0	0	0	0.0414835	0	0	0.0323686	0	0.037515	0.0539077	0.0302381	0.0394289	0	0	0	0.0391276	0.0475256	0.0138277	NA	0.0251449	NA	0.0189549	NA
AT1G13080	CYP71B2	protein_coding	35.9808	35.9808	35.9808	33.0218	35.5784	39.8092	37.8304	37.2532	33.6831	31.6698	26.2269	36.3712	34.8019	46.2218	49.1225	43.7841	47.3648	45.467	0.106545	0.586022	-0.162416	0.599077	0.0707576	0.934803
AT1G13090	CYP71B28	protein_coding	12.3458	12.3458	12.3458	12.7814	15.2463	17.2629	28.7576	30.2643	29.0316	25.1121	25.7299	32.3323	19.9785	20.747	27.3714	23.4113	25.0412	25.1524	0.216412	0.292743	-0.0573088	0.916726	0.106886	0.878304
AT1G13100	CYP71B29	protein_coding	7.55137	7.55137	7.55137	6.29311	6.50424	7.39581	2.37635	2.88047	2.95088	1.70896	1.54196	2.49867	9.39845	10.7182	10.8662	8.80215	8.95359	8.30751	-0.142628	0.658754	-0.259848	0.536262	-0.202928	0.648849
AT5G29022	NA	transposable_element	0	0	0	0	0	0	8.43149	6.83752	8.01201	16.6532	15.4426	11.4657	0	0	0.0121899	0	0	0.0207852	NA	NA	0.72755	2.82352e-06	0.00648295	NA
AT1G13120	GLE1	protein_coding	11.8756	11.8756	11.8756	11.6889	13.6209	13.1794	29.1492	34.4167	29.6239	34.4448	33.3097	31.929	11.9707	11.0104	11.668	12.1275	12.2194	11.791	0.0387478	0.900623	0.102523	0.769613	0.0602383	0.948179
AT1G13130	NA	protein_coding	1.1168	1.1168	1.1168	0.620474	0.867042	0.829599	0.220367	0.0882434	0.194708	0.204547	0.0489877	0.0824352	1.57654	1.1712	1.59569	2.06908	1.52893	2.5481	-0.179683	0.635967	-0.0408704	NA	0.287978	0.613903
AT1G13140	CYP86C3	protein_coding	0	0	0	0	0	0	0	0	0	0	0.0476277	0	0	0	0	0	0	0	NA	NA	0.0128256	NA	NA	NA
AT1G13145	NA	pseudogene	16.5867	16.5867	16.5867	13.298	9.78023	12.2937	14.7073	12.7188	17.2044	13.9719	14.7355	12.0883	17.6486	23.3396	27.142	23.7487	18.4496	18.025	-0.0832997	0.85888	-0.0736234	0.927327	-0.126595	0.896109
AT1G13150	CYP86C4	protein_coding	0.0547366	0.0547366	0.0547366	0	0	0	0	0	0	0	0	0	0	0	0	0	0	0	-0.038996	NA	NA	NA	NA	NA
AT1G13160	NA	protein_coding	13.7157	13.7157	13.7157	12.4011	12.05	14.2853	24.5799	24.7825	23.6834	25.8551	27.3949	25.1114	11.6461	11.4873	11.1813	11.7986	13.0885	12.6716	-0.173226	0.335738	0.105286	0.763221	0.120657	0.832959
AT1G13170	ORP1D	protein_coding	14.3066	14.3066	14.3066	14.6878	15.2978	16.3349	6.7259	6.28859	7.58888	6.70224	5.02602	5.62268	13.9651	13.9126	15.1999	13.0245	15.876	14.9763	0.053296	0.823967	-0.178128	0.655409	0.0300007	0.982366
AT1G13180	ARP3	protein_coding	7.13474	7.13474	7.13474	6.94413	6.43392	6.05318	6.6281	7.70868	6.71892	6.39073	6.71611	7.40631	9.05593	9.63955	13.2521	9.51309	10.1142	8.45856	-0.134943	0.66329	-0.0186273	0.981079	-0.142906	0.835939
AT1G13190	NA	protein_coding	20.7333	20.7333	20.7333	19.2747	23.5446	22.6792	12.4629	13.2842	12.1688	13.9992	15.0973	14.1891	18.8837	20.3992	20.4073	16.126	17.3405	16.8852	0.080867	0.718828	0.177535	0.540284	-0.214822	0.43217
AT1G13195	NA	protein_coding	7.53268	7.53268	7.53268	6.84822	6.38814	6.96383	7.00181	7.28002	7.48898	7.8674	8.08292	7.50544	8.34865	9.72757	12.3398	11.6955	11.2579	8.76304	-0.100889	0.781196	0.0950066	0.874547	0.0578478	0.969611
AT1G13200	NA	protein_coding	0.0762463	0.0762463	0.0762463	0.0847222	0	0	0	0	0	0	0	0.0375202	0	0	0.0691692	0.0495652	0.0485506	0.0589709	-0.0208805	NA	0.0106385	NA	0.0288477	NA
AT1G13210	ALA11	protein_coding	5.69186	5.69186	5.69186	4.44357	5.46571	4.78129	2.17846	3.54105	2.48087	2.1419	2.23842	2.19727	7.24152	7.95021	8.1348	6.61869	6.31136	8.04546	-0.308149	0.0695051	-0.225469	0.568686	-0.127435	0.836607
AT1G13220	CRWN2	protein_coding	8.53348	8.53348	8.53348	9.25154	10.2086	10.4271	14.3816	15.1796	12.3227	12.2724	13.7211	12.4829	5.8584	6.28342	5.00015	4.72113	5.78061	5.93801	0.115231	0.599206	-0.0939546	0.824772	-0.0470006	0.975996
AT1G13230	PII-2	protein_coding	0.558712	0.558712	0.558712	0.465616	0.990113	0.73241	0.62013	0.662196	0.182641	0.426378	0.367614	0.446774	0.268878	0.695787	0.728601	0.5902	0.266824	0.810231	0.11036	0.773021	-0.0417156	NA	-0.00851506	0.99459
AT1G13240	NA	tRNA	0	0	0	0	0	0	0	0	0	0	0	0	0	0	0	0	0	0	NA	NA	NA	NA	NA	NA
AT1G13245	RTFL17	protein_coding	97.8355	97.8355	97.8355	62.0114	55.3506	60.6635	12.4054	10.525	8.40845	9.35911	12.8443	16.6131	120.47	122.38	140.398	115.106	102.221	80.7309	-0.46457	0.000642324	0.207508	0.66223	-0.305353	0.230536
AT1G13250	GATL3	protein_coding	8.85875	8.85875	8.85875	7.69026	9.11096	10.2217	2.18501	2.07804	1.9306	1.81689	1.63934	2.1456	8.92616	7.80235	7.22028	6.16369	6.56635	6.95865	0.0162841	0.973058	-0.0577895	0.948997	-0.216648	0.684372
AT1G13260	RAV1	protein_coding	14.5004	14.5004	14.5004	6.54346	8.25031	8.35598	1.62428	3.06867	1.76635	1.62365	1.77762	2.43045	14.7082	18.0289	22.805	10.0437	7.90274	6.56251	-0.55572	0.00135653	-0.0716284	0.932525	-0.910138	7.00471e-07
AT1G13270	MAP1B	protein_coding	42.5403	42.5403	42.5403	52.904	48.8791	48.1332	81.8559	82.8824	75.579	73.3996	75.6906	84.74	31.9965	32.3882	27.4103	28.2034	34.5326	27.4	0.20978	0.104195	-0.0212527	0.967275	-0.0191609	0.991357
AT1G13280	AOC4	protein_coding	28.5396	28.5396	28.5396	26.0745	30.2386	30.4841	22.2129	25.3066	25.0861	20.7635	20.5864	18.6085	42.9842	38.7008	50.4867	47.2062	41.7472	49.0518	-0.117767	0.574564	-0.222492	0.395354	0.0632572	0.944234
AT1G13290	WIP6	protein_coding	0	0	0	0	0	0	0	0.043238	0	0.0501126	0.14402	0	0	0	0	0	0	0	NA	NA	0.0276448	NA	NA	NA
AT1G13300	HRS1	protein_coding	16.2858	16.2858	16.2858	9.04809	11.9742	10.7801	3.10215	3.0153	2.53011	1.6243	1.90969	2.22173	23.6417	24.5616	29.5483	18.8152	19.3541	19.0808	-0.377292	0.0457976	-0.288747	0.452562	-0.379692	0.0536094
AT1G13310	NA	protein_coding	0.0709318	0.0709318	0.0709318	0	0.0957719	0.0619891	2.93922	4.11007	4.51382	4.24389	4.7293	4.29331	0.273085	0.44632	1.44783	0.276662	0.316166	0.164582	-0.0169927	NA	0.129264	0.842445	-0.289004	0.433294
AT1G13320	PP2AA3	protein_coding	31.7493	31.7493	31.7493	30.402	34.3573	32.8878	35.7	36.1788	34.5144	31.099	33.1782	35.0841	33.3746	33.0999	37.7396	33.6904	36.3603	34.4503	-0.0110712	0.968662	-0.0750308	0.84895	0.0111684	0.992978
AT1G13330	HOP2	protein_coding	2.83547	2.83547	2.83547	4.23711	4.02646	3.84515	8.39242	9.63127	7.75617	8.17794	9.43542	11.5474	5.20728	4.97304	6.6081	4.51276	5.85234	5.14227	0.231944	0.503126	0.139583	0.806274	-0.0747242	0.95992
AT1G13340	NA	protein_coding	4.04585	4.04585	4.04585	3.3717	3.09552	4.06614	5.38871	5.93185	3.93834	3.78742	3.90431	5.11005	12.5477	15.7341	27.3744	11.1778	10.1332	10.9521	-0.000763008	0.999526	-0.155362	0.783591	-0.556436	0.0290095
AT1G13350	NA	protein_coding	12.9433	12.9433	12.9433	11.4095	11.2346	10.727	10.1305	11.1493	10.1513	11.8171	12.7355	11.8093	11.0063	10.9745	9.63621	8.36284	11.1978	10.528	-0.20451	0.231622	0.192554	0.483225	-0.056364	0.96552
AT1G13360	NA	protein_coding	36.34	36.34	36.34	35.6233	40.0892	45.0509	49.9607	46.0574	45.8902	47.4306	45.7036	60.6396	48.6815	55.1115	73.3288	70.0414	55.2689	69.3149	0.186112	0.292584	0.114835	0.777163	0.126495	0.855568
AT1G13370	NA	protein_coding	0.153905	0.153905	0.153905	0.171013	0.623404	0.672506	5.16264	5.18856	4.69569	5.16786	4.05056	5.98308	1.0863	0.968405	2.30372	1.40067	1.568	1.78551	0.0863889	NA	0.025177	0.979342	0.0405693	0.985971
AT1G13380	NA	protein_coding	30.2408	30.2408	30.2408	32.7445	33.3598	29.1272	30.3434	35.2488	31.9705	32.8396	30.8198	30.5224	34.1847	31.7137	34.555	30.0315	30.482	28.5645	0.00884214	0.981152	-0.030736	0.962331	-0.144744	0.772072
AT1G13390	NA	protein_coding	10.2505	10.2505	10.2505	10.1054	11.0825	9.22757	16.2723	15.1432	12.6308	13.9748	15.1455	17.9391	17.2593	21.8632	24.7858	24.199	22.8693	19.1345	0.0133356	0.977751	0.0941278	0.864462	0.0519603	0.971224
AT1G13400	JGL	protein_coding	0.766173	0.766173	0.766173	0.141891	0.689656	0.892771	0.629923	0.672653	0.445262	0.15592	0.672155	0.628379	0.655498	0.334788	0.579214	0.830105	0.569179	0.888868	-0.160335	NA	-0.0352401	NA	0.117534	NA
AT1G13410	NA	protein_coding	1.26449	1.26449	1.26449	1.83269	1.26193	1.00898	1.24755	1.3901	0.766812	0.872689	1.01286	1.08217	1.30526	1.21077	1.42144	1.3581	1.12025	1.02052	-0.0541855	0.919459	-0.0764142	0.926889	-0.0847844	0.957904
AT1G13420	SOT8	protein_coding	21.7877	21.7877	21.7877	8.67897	9.71339	11.7838	0.162232	0.0866186	0.215014	0	0.0721287	0.0809174	38.7757	35.7823	44.7518	68.7863	31.0977	60.092	-0.967335	1.23752e-10	-0.0646413	NA	0.315572	0.43991
AT1G13430	STO9	protein_coding	1.03886	1.03886	1.03886	0.799159	1.24081	1.53642	0.551889	0.252568	0.348307	0.19515	0.210318	0.19662	1.64085	2.09511	1.52239	2.18182	2.28981	2.59586	-0.117909	0.786074	-0.105206	NA	0.238318	0.736689
AT1G13440	GAPC2	protein_coding	866.107	866.107	866.107	826.466	772.935	848.249	430.909	406.51	436.62	453.118	404.081	425.283	808.207	758.461	726.898	842.671	919.817	932.951	-0.0652714	0.620803	0.0213265	0.968526	0.215888	0.372859
AT1G13448	NA	ncRNA	3.36926	3.36926	3.36926	2.80786	3.18442	3.09171	0.498618	0.0887402	0.293707	0.102849	0.147791	0.414497	9.94486	10.7768	18.1099	15.4412	11.907	14.5929	-0.00945672	0.986427	-0.0147864	NA	0.0841045	0.952607
AT5G24420	PGL5	protein_coding	10.8171	10.8171	10.8171	25.2229	27.5507	26.2115	1.77869	2.11518	2.35738	5.70345	6.11079	3.91159	9.04421	10.5705	8.40056	13.1047	16.1761	15.655	0.835687	5.6863e-10	0.726616	0.000331029	0.553201	0.00867133
AT1G13460	B'THETA	protein_coding	12.9838	12.9838	12.9838	14.4272	16.6335	15.4568	10.3891	11.1746	11.9867	11.2349	9.68647	12.9797	18.3353	19.9151	26.0151	24.8226	23.3055	21.3492	0.191706	0.296026	0.0288884	0.968526	0.107658	0.881332
AT1G13470	NA	protein_coding	0.0784042	0.0784042	0.0784042	0	0	0	0.0773537	0	0	0	0	0	1.6602	2.63114	5.4412	0.305808	0.948568	0.727679	-0.0998938	NA	-0.0148959	NA	-0.822874	0.000546615
AT1G13480	NA	protein_coding	1.63736	1.63736	1.63736	0.413495	1.05514	1.17076	0	0	0.0648786	0	0	0	2.3878	4.29278	3.03828	2.51584	2.60651	1.55419	-0.0987429	0.815915	-0.0137689	NA	-0.299463	0.579448
AT1G13485	NA	protein_coding	0	0	0	0	0	0	0	0	0	0	0	0	0	0	0	0	0	0	NA	NA	NA	NA	NA	NA
AT1G13490	NA	protein_coding	0	0	0	0	0	0	0	0	0	0	0	0	0.117203	0.143664	0.0414255	0.0593692	0	0	-0.0192927	NA	NA	NA	-0.0651784	NA
AT1G13500	NA	protein_coding	0.257701	0.257701	0.257701	0.477247	0.579911	0.825774	0	0.0452491	0.0748814	0	0	0	0.771664	0.540505	0.350672	0.725931	0.49228	0.199313	0.150826	NA	-0.0246155	NA	-0.0437069	NA
AT1G13510	NA	protein_coding	1.04089	1.04089	1.04089	0.939737	1.09797	0.682245	0	0.102807	0	0	0.0570725	0.0640266	1.25231	0.921027	1.00329	1.26871	1.36702	1.15726	-0.198603	0.585036	0.00212119	NA	0.129692	0.917105
AT1G13520	NA	protein_coding	1.25842	1.25842	1.25842	0.786554	0.743365	1.37471	0.620782	0.497169	0.342813	0.576216	0.207	0.30963	3.33087	4.04164	2.67567	2.30079	1.75287	2.67657	-0.0218833	0.969347	-0.0598282	NA	-0.336351	0.468594
AT1G13530	NA	protein_coding	2.15307	2.15307	2.15307	1.24406	1.22097	0.903179	0.339875	0.453663	0.525528	0.315476	0.151109	0.127141	0.99471	2.03215	2.26574	1.73555	1.04195	1.93168	-0.36405	0.186371	-0.133246	NA	-0.0737432	0.967692
AT1G13540	NA	protein_coding	0.318119	0.318119	0.318119	0.0883706	0.322142	0.139006	0.156928	0	0.069328	0.24277	0.209311	0.195679	0.867529	1.08424	1.47903	0.827193	0.860901	0.492083	-0.189354	NA	0.0928255	NA	-0.233131	0.732487
AT1G13550	NA	protein_coding	0.471166	0.471166	0.471166	0.436286	0.106028	0.0686274	0.0774755	0.206828	0.410728	0.19177	0.344457	0.154571	0.604659	0.864702	0.926104	0.357337	0.350023	0.364413	-0.185286	NA	-0.00418807	NA	-0.31683	0.446
AT1G13560	AAPT1	protein_coding	35.0098	35.0098	35.0098	34.469	35.3721	34.8627	34.3644	40.8983	38.8753	42.8207	41.5783	42.191	31.7482	34.4983	31.9222	30.5384	31.7331	29.6102	0.00443202	0.986781	0.147627	0.588153	-0.080598	0.909853
AT1G13570	NA	protein_coding	16.8071	16.8071	16.8071	15.4484	14.0579	15.5521	11.9487	11.6526	10.2881	10.4119	11.1669	10.5207	16.6525	19.0837	15.9197	11.9701	13.4563	12.1388	-0.167005	0.419662	-0.0510761	0.93788	-0.386591	0.0802094
AT1G13580	LAG13	protein_coding	10.14	10.14	10.14	10.2068	12.8051	11.2595	8.06218	8.86044	8.26737	7.21028	7.16891	8.30659	14.0846	15.2941	17.4507	20.9383	15.1924	16.7001	0.0482994	0.89543	-0.105383	0.846728	0.154376	0.791657
AT1G13590	PSK1	protein_coding	12.5254	12.5254	12.5254	16.0185	20.4217	18.1749	3.96374	2.36528	1.85411	2.88563	2.90258	3.72143	21.3816	21.8098	29.2645	41.0188	31.9025	25.5895	0.141066	0.710469	0.0808794	0.914615	0.342097	0.341846
AT1G13600	AtbZIP58	protein_coding	4.81859	4.81859	4.81859	7.62575	7.19608	8.03935	2.01686	2.30751	1.65474	2.22865	2.0496	3.37715	7.49552	7.4268	9.27252	5.60035	6.78741	6.55018	0.267862	0.390816	0.13585	0.829442	-0.239641	0.690758
AT1G13605	NA	protein_coding	0	0	0	0	0	0	0	0.111066	0	0	0	0	0.270584	0.221116	0	0.137064	0	0.163074	NA	NA	-0.0116725	NA	-0.0213596	NA
AT1G13607	NA	protein_coding	0	0	0	0	0	0	0	0	0	0	0	0	0	0	0	0	0	0	NA	NA	NA	NA	NA	NA
AT1G13608	NA	protein_coding	0.420802	0.420802	0.420802	0.935162	1.98858	1.83875	0	0	0	0	0	0.207073	2.1601	0.882597	0.381744	0.820648	2.94745	0.65092	0.116459	NA	0.0106385	NA	0.047335	NA
AT1G13609	NA	protein_coding	2.69541	2.69541	2.69541	1.24794	0.758194	0.196299	0.221608	0.11832	0	0	0.197054	0	1.0089	0.824453	0.71319	2.19024	2.00238	2.95333	-0.302389	NA	-0.0120639	NA	0.39675	0.236788
AT1G13610	NA	protein_coding	0.913559	0.913559	0.913559	0.761336	0.925113	0.798382	1.5022	1.92492	2.19002	0.92957	1.6697	1.23628	2.54018	1.63668	1.65753	1.58366	1.30886	1.58978	-0.178199	0.614217	-0.228995	0.615811	-0.186285	0.835939
AT1G13620	RGF2	protein_coding	1.59059	1.59059	1.59059	2.65112	1.28857	1.66807	0.313856	0.25136	0.138656	0.0971082	0	0.234815	2.75568	4.50378	5.48323	5.79035	3.03848	5.53593	-0.0146371	0.979056	-0.0373941	NA	0.0892376	0.952944
AT1G13630	NA	protein_coding	1.53769	1.53769	1.53769	1.9934	1.53242	1.79177	2.52848	3.89571	3.22345	3.37515	3.01918	3.15285	1.10414	1.15185	1.06283	1.4518	1.23558	1.30256	0.11653	0.790162	-0.00580051	0.996211	0.170772	0.8535
AT1G13635	NA	protein_coding	2.19187	2.19187	2.19187	1.86724	1.38108	2.10709	0.576668	0.461839	0.445832	0.223029	0.19229	0.323581	3.23481	3.83105	5.23618	6.98182	5.2106	5.98989	-0.252417	0.453017	-0.15172	NA	0.403574	0.237164
AT1G13640	PI4KG6	protein_coding	42.9533	42.9533	42.9533	31.8782	36.9775	32.9858	39.6501	38.2451	38.5961	35.1035	39.2291	37.8967	42.0107	42.6923	33.9865	29.9281	31.1015	27.4571	-0.228193	0.056625	-0.0350672	0.946724	-0.366297	0.082043
AT1G13650	NA	protein_coding	17.5858	17.5858	17.5858	40.5385	45.3017	35.7255	0.989266	1.01574	1.54645	0.988881	1.01499	1.29049	19.0049	34.4581	22.251	40.2625	39.6348	33.6455	1.08312	9.77771e-21	-0.0272329	0.975211	0.455531	0.0802094
AT1G13660	NA	transposable_element	0	0	0	0	0	0.0705723	0	0	0	0	0	0	0	0	0	0.0524949	0	0	0.0252429	NA	NA	NA	0.0261496	NA
AT1G13670	NA	protein_coding	5.04185	5.04185	5.04185	4.64583	7.55465	10.102	0.849269	1.36032	0.428791	0.225229	0.215764	0.786675	5.28672	7.09288	9.64974	5.27603	7.36053	8.65499	0.239213	0.481132	-0.15074	NA	-0.0285299	0.99049
AT1G13680	NA	protein_coding	0	0	0	0	0	0	0	0	0	0	0	0	0	0.0443168	0	0.219767	0.0538171	0	-0.0167999	NA	NA	NA	0.0601414	NA
AT1G13690	ATE1	protein_coding	24.117	24.117	24.117	22.7847	26.4277	21.3819	25.8629	28.231	23.664	23.8284	28.3123	30.5581	24.3712	22.848	28.3786	23.0242	24.2592	26.8527	0.02994	0.939765	0.0859788	0.8731	-0.0178792	0.991798
AT1G13700	PGL1	protein_coding	21.3568	21.3568	21.3568	11.7566	12.4338	10.4451	2.41635	1.9094	1.1102	1.67469	1.54701	1.97655	22.1273	26.4551	30.1726	17.7044	14.6596	13.9417	-0.496787	0.00666641	-0.0114348	0.99147	-0.62846	0.000577873
AT1G13710	CYP78A5	protein_coding	6.17169	6.17169	6.17169	8.2536	7.48495	7.30284	2.04763	2.33038	2.04726	2.1007	2.58739	2.58014	3.32932	2.34836	2.40304	3.08889	3.13	2.99919	0.151117	0.613006	0.110283	0.876873	0.136342	0.896307
AT1G13720	NA	tRNA	0	0	0	0	0	0	0	0	0	0	0	0	0	0	0	0	0	0	NA	NA	NA	NA	NA	NA
AT1G13730	NA	protein_coding	20.4748	20.4748	20.4748	21.6883	23.1641	22.9567	8.49084	9.36312	7.3551	7.62373	8.53702	8.82988	15.6283	13.1546	12.3489	14.2607	14.5777	16.4883	0.0646598	0.790162	0.000655808	0.999243	0.120582	0.873086
AT1G13740	AFP2	protein_coding	6.6445	6.6445	6.6445	8.07966	8.16734	7.66935	4.51462	5.97655	4.26217	3.90349	5.16924	4.96625	6.95839	8.64443	8.30239	7.41627	7.6636	8.19337	0.105588	0.769232	-0.0475753	0.954113	-0.0274064	0.987906
AT1G13750	PAP1	protein_coding	5.46073	5.46073	5.46073	3.40647	3.29847	3.39082	0.756149	0.479419	0.62635	0.555643	0.378208	0.212146	7.40745	6.35463	10.9072	8.1584	5.67328	8.52105	-0.484052	0.0171586	-0.170522	0.70788	-0.0957176	0.935269
AT1G13755	NA	protein_coding	0	0	0	0	0	0	0	0	0	0	0	0	0	0	0	0	0	0.136762	NA	NA	NA	NA	0.0187761	NA
AT1G13760	NA	protein_coding	0	0	0	0	0	0	0	0	0	0	0	0	0	0	0	0	0	0	NA	NA	NA	NA	NA	NA
AT1G13770	RUS3	protein_coding	10.1024	10.1024	10.1024	13.6211	13.7234	12.4356	12.2157	15.7051	15.1966	17.1115	17.6714	16.7933	15.1386	13.9536	16.5691	16.8585	15.8074	14.0547	0.102477	0.730191	0.225806	0.402732	0.0369434	0.979474
AT1G13780	NA	protein_coding	4.59163	4.59163	4.59163	5.7143	5.16633	4.60128	5.79854	7.03036	7.52496	7.2511	7.41186	6.83876	5.81398	6.19565	7.22009	5.77073	6.47126	5.44531	0.00508939	0.992334	0.0677956	0.926448	-0.0888026	0.934484
AT1G13790	FDM4	protein_coding	1.82307	1.82307	1.82307	1.88761	1.98598	2.31742	4.98714	5.04171	4.80377	4.37616	5.34331	5.07687	1.43566	1.30354	0.751751	0.834968	1.37192	1.28183	0.0932126	0.836516	0.00748914	0.993642	0.00163454	0.999133
AT1G13800	NA	protein_coding	0.714507	0.714507	0.714507	0.835722	0.558525	1.08453	1.11305	1.68379	1.37684	1.46937	1.64955	1.20285	0.506732	0.374654	0.307036	0.293354	0.62259	0.232682	0.13455	0.750936	0.0229726	0.981079	-0.0088341	0.99459
AT1G13810	NA	protein_coding	5.36815	5.36815	5.36815	4.38047	5.43604	6.15741	12.9095	14.2713	12.1376	12.0852	12.7301	14.8591	5.48973	5.14582	6.5439	5.17995	6.30234	6.87654	-0.028298	0.958164	0.0240376	0.973723	0.0745761	0.957904
AT1G13820	NA	protein_coding	35.4407	35.4407	35.4407	43.689	42.5117	45.0694	17.2151	17.1982	18.4556	15.1507	14.1511	18.6231	33.3401	40.3387	43.8296	35.5412	45.8751	34.7283	0.248815	0.0486853	-0.0988922	0.84895	-0.00621758	0.994739
AT1G13830	NA	protein_coding	4.19538	4.19538	4.19538	4.12899	4.04613	4.71401	1.06436	1.9574	0.835936	0.878175	0.525794	1.00276	7.61456	8.04521	9.02558	6	7.48005	7.88028	-0.147507	0.721105	-0.153865	NA	-0.149311	0.86604
AT1G13840	NA	tRNA	0	0	0	0	0	0	0	0	0	0	0	0	0	0	0	0	0	0	NA	NA	NA	NA	NA	NA
AT1G13850	NA	tRNA	0	0	0	0	0	0	0	0	0	0	0	0	0	0	0	0	0	0	NA	NA	NA	NA	NA	NA
AT1G13860	QUL1	protein_coding	7.77916	7.77916	7.77916	7.50657	9.2135	8.11038	5.65521	7.13516	6.98949	6.39489	6.37558	6.76626	8.62581	8.01493	8.32614	7.98469	9.95036	8.15409	0.0807909	0.787127	-0.00421454	0.996211	0.0606658	0.956224
AT1G13870	KTI12	protein_coding	12.0753	12.0753	12.0753	17.2789	16.3627	17.9172	5.48537	7.18456	5.6797	5.09158	5.71595	6.96816	14.9949	16.7176	15.5255	13.2712	16.1526	15.4537	0.116608	0.708375	-0.0233989	0.979407	-0.057397	0.962732
AT1G13880	NA	protein_coding	14.4477	14.4477	14.4477	13.779	14.2158	13.8019	24.8726	25.0808	21.6706	20.9265	20.2181	20.6092	17.34	20.1201	24.8868	20.1148	20.2245	19.3627	-0.133342	0.562562	-0.172067	0.527561	-0.0449825	0.973274
AT1G13890	SNAP30	protein_coding	0	0	0	0	0	0	0.372704	0.132662	0.329308	0.153755	0	0.309826	0	0	0	0	0	0.0973914	NA	NA	-0.0404364	NA	0.0187761	NA
AT1G13900	PAP2	protein_coding	12.4131	12.4131	12.4131	13.0373	15.6122	15.6778	13.9664	18.8326	15.8977	16.4545	16.2603	15.9613	13.3114	16.3168	18.6654	16.5809	17.2701	15.6833	0.169948	0.3664	0.0110002	0.987699	0.0407308	0.976453
AT1G13910	NA	protein_coding	3.34665	3.34665	3.34665	3.96659	5.62319	4.67956	5.35627	7.36498	6.09404	7.21924	6.85061	6.14827	4.48572	4.83553	5.32989	5.89814	6.72452	5.29182	0.0627301	0.898934	0.0781184	0.915735	0.225933	0.685449
AT1G13920	NA	protein_coding	4.70788	4.70788	4.70788	3.95011	5.31876	5.96159	1.61146	1.97383	2.59639	1.75973	1.68578	1.79663	5.85678	7.05312	10.808	7.68231	7.95331	7.65395	0.053804	0.916381	-0.0911788	0.906519	-0.0115001	0.99439
AT5G55150	NA	protein_coding	2.57843	2.57843	2.57843	0.409295	0.497342	0.241431	7.3591	6.6456	7.30498	15.9666	14.5416	11.646	0.118177	0.144858	0.375928	0.538764	0.879559	0.56978	-0.292659	0.173221	0.725763	3.72329e-05	0.297064	NA
AT1G13940	NA	protein_coding	8.57195	8.57195	8.57195	6.73308	7.28352	6.61296	5.19091	7.19348	5.30797	5.63032	6.40502	5.64364	6.71415	5.79665	5.83223	5.24568	6.45581	6.44688	-0.0703459	0.828567	0.00535016	0.99601	-0.00842357	0.99439
AT1G13950	ELF5A-1	protein_coding	13.0973	13.0973	13.0973	10.3085	12.3419	12.7576	16.4214	15.3075	13.9147	17.9912	15.2004	16.1126	19.6094	23.7504	28.095	21.3739	19.5464	21.8423	-0.156732	0.635992	0.103132	0.86273	-0.147854	0.821302
AT1G13960	WRKY4	protein_coding	13.9613	13.9613	13.9613	9.84802	11.9987	10.9519	6.11142	6.97779	6.35519	6.80722	6.39574	6.98747	15.1957	15.5907	17.2474	16.293	15.565	16.068	-0.306411	0.051178	0.0563389	0.933441	0.00408053	0.996301
AT2G39980	NA	protein_coding	6.63703	6.63703	6.63703	2.28038	3.50788	3.73965	1.76627	2.00108	1.75093	4.61183	3.94557	3.33049	3.72639	3.52594	4.13943	2.41272	3.03063	2.56663	-0.627006	0.00124541	0.723841	0.000164722	-0.376042	0.247975
AT1G13980	GN	protein_coding	17.9599	17.9599	17.9599	15.3494	16.5759	15.3421	9.75758	12.2839	10.4727	9.54482	10.0604	8.65878	16.0404	15.0063	13.4215	12.4903	12.8399	12.5923	-0.106238	0.518518	-0.162967	0.591106	-0.2004	0.544731
AT3G30844	NA	transposable_element	0.0287573	0.0287573	0.0287573	0.0639081	0.155312	0.175922	45.8774	47.5656	53.8721	70.7888	86.8362	101.846	0.258334	0.15079	0.221748	0.261718	0.366229	0.177933	0.163697	NA	0.710922	1.6651e-08	0.111008	0.924689
AT1G14000	VIK	protein_coding	36.1902	36.1902	36.1902	31.6181	37.4871	36.5527	23.9852	27.3876	25.8645	25.7715	28.6955	30.2887	36.2686	40.0099	45.4371	37.3184	36.3434	39.5712	-0.0723393	0.716426	0.131092	0.684032	-0.0862282	0.895498
AT1G14010	NA	protein_coding	33.0254	33.0254	33.0254	28.2189	33.4799	33.2434	65.4884	62.8688	62.4239	51.6373	48.5749	55.0836	45.7393	46.0072	52.4547	46.4801	41.5032	50.8326	-0.131223	0.540772	-0.248207	0.172561	-0.0418546	0.973346
AT1G14020	NA	protein_coding	12.0747	12.0747	12.0747	11.5645	13.8475	13.4223	9.27116	8.5428	7.70721	8.20461	8.33258	8.67663	10.86	11.8681	12.1227	12.7101	13.415	12.4258	-0.0958402	0.724875	0.0024962	0.997243	0.13447	0.804662
AT1G14030	LSMT-L	protein_coding	29.4591	29.4591	29.4591	33.2515	38.5965	36.9386	12.0049	11.8685	12.0789	10.8409	10.0618	11.8322	29.8485	36.0532	31.6102	32.2831	40.7791	32.1504	0.177779	0.205883	-0.0943404	0.852666	0.100189	0.895498
AT1G14040	PHO1;H3	protein_coding	5.22746	5.22746	5.22746	3.81188	5.37629	5.17515	15.2305	17.705	15.7	16.4808	15.5135	14.8113	8.30704	8.22311	7.48387	7.38046	6.86531	7.95977	-0.231505	0.355624	-0.0348013	0.954113	-0.0908773	0.919834
AT1G14048	NA	protein_coding	0	0	0	0	0	0	0.321549	0.686722	0.568218	0.397953	0.571844	0.962282	0	0	0	0	0	0	NA	NA	0.0193177	NA	NA	NA
AT1G14060	NA	protein_coding	15.693	15.693	15.693	19.2065	21.5725	22.46	29.5069	25.8777	25.7739	27.8399	30.5275	34.9746	21.0878	22.5394	29.1433	32.7483	30.4125	33.3338	0.254687	0.230787	0.185301	0.571368	0.355238	0.130892
AT1G14070	FUT7	protein_coding	1.43403	1.43403	1.43403	1.30373	1.32015	2.16468	0.128619	0.103008	0.170465	0.159181	0.171553	0.0641521	3.59699	2.39253	3.63667	2.41528	2.53186	2.31906	0.112648	0.803138	-0.00177623	NA	-0.253192	0.67923
AT1G14071	MIR830A	miRNA	2.09958	2.09958	2.09958	4.66597	6.37841	8.25695	11.393	7.74188	9.1513	13.4592	7.36776	6.19912	9.43055	4.95416	4.76175	4.77704	8.02157	2.43581	0.098263	NA	-0.00550303	NA	-0.0617226	NA
AT1G14080	FUT6	protein_coding	4.63348	4.63348	4.63348	2.26782	3.16529	3.08519	0.489793	0.203396	0.240424	0.134705	0.0483917	0.054288	4.60127	3.90469	3.65296	4.08781	3.96901	5.29016	-0.515075	0.0175589	-0.190706	NA	0.101189	0.930374
AT1G14090	NA	pseudogene	2.05835	2.05835	2.05835	2.39783	1.99473	2.58221	5.66649	6.08585	4.83307	6.44541	6.14542	5.89766	1.76812	1.9323	1.64141	0.992755	1.35295	1.46359	0.10953	0.79204	0.140224	0.747772	-0.318755	0.486269
AT1G14100	FUT8	protein_coding	0.128601	0.128601	0.128601	0	0.0434092	0	0.063439	0	0.0560524	0.0392565	0	0	0.0412592	0.0674325	0.0583322	0.167198	0.040944	0	-0.0429847	NA	-0.0194388	NA	0.0168809	NA
AT1G14110	FUT9	protein_coding	0	0	0	0	0	0	0	0	0	0	0	0	0	0	0	0	0	0	NA	NA	NA	NA	NA	NA
AT1G14120	NA	protein_coding	21.7898	21.7898	21.7898	10.3367	10.7498	12.6707	0.330736	0.220732	0.511396	0.306992	0.220568	0.164963	15.7025	13.403	23.9868	31.2715	16.9166	32.3444	-0.772806	2.78336e-07	-0.0661718	NA	0.428682	0.194493
AT1G14130	NA	protein_coding	10.6141	10.6141	10.6141	9.41942	9.57015	12.451	7.02814	6.67935	8.01065	6.95849	6.31193	6.80059	12.5244	14.6049	19.4518	18.6158	14.0616	19.6141	-0.0457805	0.911129	-0.0668957	0.928059	0.141731	0.8535
AT1G14140	PUMP3	protein_coding	12.196	12.196	12.196	10.7645	12.905	13.9088	12.6299	13.2589	13.1198	12.7794	10.32	12.5138	13.0983	14.7856	16.6352	14.2258	14.3201	14.7846	0.0109571	0.980573	-0.0859132	0.889199	-0.0271342	0.987507
AT1G14150	PNSL2	protein_coding	60.1063	60.1063	60.1063	65.7043	71.1138	78.6329	27.7861	17.5328	20.2995	27.6149	27.7023	29.0979	59.6903	74.2215	62.2142	73.8664	82.3691	64.3098	0.267425	0.0339708	0.29672	0.28481	0.151365	0.768818
AT1G14160	NA	protein_coding	4.99193	4.99193	4.99193	3.49694	4.32245	4.45742	0.535331	0.285823	0.473	0.0662533	0.285611	0.373814	7.3115	8.99068	9.45096	9.38254	6.70283	8.39325	-0.223596	0.514736	-0.0778298	NA	-0.0496043	0.978478
AT1G14170	NA	protein_coding	11.7393	11.7393	11.7393	6.941	9.63382	8.75332	5.68474	3.63087	6.00863	3.38625	2.78728	2.72941	15.8255	17.2242	25.0853	18.7282	16.5961	15.0769	-0.434382	0.00969371	-0.470904	0.0537856	-0.157218	0.805254
AT1G14180	NA	protein_coding	5.88105	5.88105	5.88105	5.64058	6.6868	6.49212	2.38198	3.7175	2.32049	2.53223	3.36717	3.3205	7.26923	7.92036	8.087	6.84128	8.15975	7.70861	0.0205137	0.967636	0.0740688	0.928059	-0.0238404	0.990407
AT1G14182	SCRL28	pseudogene	0.347492	0.347492	0.347492	1.9306	2.5805	2.12577	0	0	0	0	0	0	1.56081	2.1865	3.78285	3.1625	2.43396	1.07504	0.068119	NA	NA	NA	-0.0380549	0.985188
AT1G14185	NA	protein_coding	5.0642	5.0642	5.0642	3.51697	5.12825	5.2807	0.397436	0.212198	0.250829	0.245936	0.151458	0.254869	6.72056	5.82384	5.8993	5.61147	5.49661	4.4954	-0.166811	0.621095	-0.0463204	NA	-0.179499	0.778048
AT1G14190	NA	protein_coding	2.91376	2.91376	2.91376	2.86975	2.68238	2.66216	0.980019	1.22091	0.923637	0.404295	0.522861	1.0102	3.48435	4.34046	3.90489	5.72547	4.09024	4.45595	-0.0183139	0.9758	-0.196627	0.661648	0.207643	0.756081
AT1G14200	NA	protein_coding	8.78895	8.78895	8.78895	7.86704	8.65288	18.7755	19.8715	12.5388	21.1757	14.7559	18.4194	17.1797	7.98934	9.66508	10.6309	13.728	10.9597	11.2349	0.166473	0.667837	-0.0513968	0.950915	0.269795	0.533833
AT1G14205	NA	protein_coding	11.7942	11.7942	11.7942	11.5635	11.8263	12.2777	40.3843	38.8296	47.4753	42.9914	35.7576	35.4204	9.90501	11.4592	11.3288	12.7407	11.2651	10.7317	0.00314543	0.995334	-0.105701	0.844659	0.0708927	0.96094
AT1G14210	NA	protein_coding	50.033	50.033	50.033	49.2519	51.2325	48.7139	25.0678	25.4711	24.0029	25.4208	17.2824	22.693	74.1917	74.1857	87.0209	79.3837	88.6635	78.2594	-0.020073	0.947699	-0.131698	0.783188	0.0674068	0.928341
AT1G14220	NA	protein_coding	5.95187	5.95187	5.95187	1.93566	2.45006	2.28358	0	0.152938	0.126546	0.177254	0	0.214307	6.61354	9.89549	10.5355	7.17201	4.52941	7.1857	-0.756402	0.000564018	0.014011	NA	-0.328763	0.465622
AT1G14225	NA	protein_coding	0	0	0	0	0	0	0	0	0	0	0	0	0	0.387362	0	0.960462	0	0	NA	NA	NA	NA	0.0164708	NA
AT1G14230	APY4	protein_coding	19.2329	19.2329	19.2329	16.3884	18.382	16.2416	14.3913	16.8758	15.3059	14.5456	13.1286	14.5687	25.93	27.5633	43.5948	29.8167	32.5777	31.9233	-0.146107	0.455516	-0.106463	0.810508	-0.0212467	0.991084
AT1G14240	APY3	protein_coding	9.28236	9.28236	9.28236	4.17481	4.06577	5.31149	1.03573	0.931354	0.674306	0.944505	0.630137	0.842863	10.5651	9.21299	12.1801	18.8926	9.04186	15.7687	-0.911707	3.4645e-08	-0.032717	0.970445	0.332375	0.406307
AT1G14250	APY5	protein_coding	1.13453	1.13453	1.13453	0.660338	0.765916	0.849849	0.692915	0.17075	1.03609	0.989493	0.521351	0.531705	1.3173	1.27477	2.25448	1.47503	1.37604	1.79673	-0.0306714	0.955405	0.0352898	0.963415	-0.0311541	0.990389
AT1G14260	NA	protein_coding	0.94212	0.94212	0.94212	1.86938	1.18119	1.41145	0.597534	0.638067	0.82127	0.698432	0.708438	0.728529	1.16586	2.50531	1.92301	2.18729	2.01396	1.82165	0.210205	0.555902	0.0209195	0.981079	0.0595267	0.97749
AT1G14270	NA	protein_coding	39.2982	39.2982	39.2982	54.9878	56.4405	53.9832	33.5447	32.0173	34.6633	30.6389	31.7689	30.884	40.1964	41.5176	37.1822	46.5892	47.1184	44.3532	0.38404	4.33832e-05	-0.077719	0.862267	0.198725	0.494591
AT1G14280	PKS2	protein_coding	46.9511	46.9511	46.9511	56.3179	61.9344	56.9409	4.32856	4.79465	3.25373	2.39869	2.47023	5.22021	63.5308	65.1356	80.2557	75.3455	89.3144	77.3872	0.214694	0.088699	-0.147101	0.818642	0.200024	0.497155
AT1G14290	SBH2	protein_coding	40.9255	40.9255	40.9255	44.837	43.1872	40.8547	4.20763	5.3139	5.2191	6.40914	6.04386	6.01347	40.5745	45.4561	37.0524	35.8278	37.9667	30.5745	-0.014035	0.964087	0.229024	0.578848	-0.200824	0.615514
AT1G14300	NA	protein_coding	11.965	11.965	11.965	10.8844	12.3382	11.7205	43.5865	43.6342	44.4716	43.7887	40.7758	43.5767	14.216	12.5822	18.1901	15.086	16.2842	16.5251	0.00518444	0.989716	-0.0200936	0.970758	0.0841978	0.929441
AT1G14310	NA	protein_coding	12.5362	12.5362	12.5362	17.5366	19.8734	19.3682	16.3438	11.9101	14.5383	11.5487	9.32856	15.0369	22.121	24.5916	33.8132	29.687	25.587	23.0277	0.221007	0.362655	-0.156707	0.765571	-0.0223827	0.990888
AT1G14315	NA	protein_coding	0.0934678	0.0934678	0.0934678	0	0.0631	0	0.0922155	0.0492354	0.407391	0	0.0819982	0.0919895	0.0599747	0.0490102	0.0423961	0	0.0595165	0	-0.00516491	NA	-0.0634832	NA	-0.0254217	NA
AT1G14320	RPL10A	protein_coding	597.15	597.15	597.15	617.586	586.762	594.764	528.817	471.781	521.177	517.851	460.324	545.394	568.761	541.285	543.119	658.584	585.976	658.337	0.00722286	0.972326	0.0119611	0.983786	0.190964	0.456112
AT1G14330	NA	protein_coding	7.24376	7.24376	7.24376	9.29531	8.48695	7.71913	5.3946	5.73593	5.25535	4.99306	4.8789	5.68035	7.107	8.1847	9.07276	6.04565	7.58836	6.93989	0.195969	0.413051	-0.0430473	0.954113	-0.196221	0.686932
AT1G14340	NA	protein_coding	18.4294	18.4294	18.4294	15.1453	16.9777	18.1192	10.0383	11.9833	11.3797	9.90363	11.8733	10.9111	23.5893	24.3602	30.956	31.1365	28.4821	30.2894	-0.046117	0.90167	-0.0180389	0.983161	0.171755	0.703611
AT1G14345	NA	protein_coding	75.8427	75.8427	75.8427	100.863	99.903	103.962	8.24859	7.80149	8.12109	8.96896	7.43945	11.2846	58.5517	70.3306	43.178	51.3991	60.7662	59.1207	0.323166	0.00121784	0.154214	0.783188	-0.0057798	0.995782
AT1G14350	FLP	protein_coding	7.8308	7.8308	7.8308	10.1015	9.47935	7.86613	2.35328	2.4655	2.31467	2.03322	1.42135	2.25893	8.05688	7.38627	7.3285	7.1092	7.50816	7.79694	0.118482	0.685778	-0.173098	0.756738	-0.0138001	0.993245
AT1G14360	UTR3	protein_coding	17.46	17.46	17.46	16.9259	20.5184	20.7845	42.5334	45.1537	41.7149	38.9535	42.8005	49.5007	25.6341	25.7702	34.3512	33.2564	26.0788	32.1206	0.0054717	0.988066	0.0319637	0.954246	0.0884948	0.919942
AT1G14370	APK2A	protein_coding	4.97793	4.97793	4.97793	3.30606	4.24902	3.95031	2.03223	4.4306	2.84305	2.65485	3.26276	4.11082	8.44429	8.70064	12.7431	7.88538	7.7604	9.29325	-0.208667	0.502388	0.0613621	0.944261	-0.19971	0.718175
AT1G14380	IQD28	protein_coding	19.4973	19.4973	19.4973	18.8547	18.257	17.4313	5.07061	5.58646	4.72911	4.18363	3.79311	5.13847	20.7029	19.8695	26.1429	22.8566	24.4406	23.2822	-0.0375943	0.892255	-0.158446	0.732194	0.0814459	0.916275
AT1G14390	NA	protein_coding	2.84435	2.84435	2.84435	1.33336	1.7702	1.47592	0.438475	0.655507	0.271195	0.271332	0.0779787	0.240571	2.50953	2.88968	2.88273	2.45573	2.71675	2.7155	-0.62794	0.00390167	-0.226264	NA	-0.0476051	0.979474
AT1G14400	UBC1	protein_coding	161.974	161.974	161.974	156.257	158.338	158.984	159.21	147.941	157.623	184.863	181.755	168.142	180.017	178.798	191.085	198.533	181.13	191.943	-0.0968425	0.432725	0.195892	0.354927	0.058595	0.930661
AT1G14410	WHY1	protein_coding	32.7365	32.7365	32.7365	37.5683	40.2154	40.8034	17.0314	22.2387	19.4147	17.5835	16.5568	19.6306	30.9921	34.4717	37.2036	33.782	34.913	29.7467	0.231957	0.0976188	-0.0921666	0.86196	-0.0457773	0.969611
AT1G14420	AT59	protein_coding	0.282042	0.282042	0.282042	0.250716	0.114244	0.0985936	0.445221	0.267425	0.491727	0.0688765	0.148459	0.111033	0.108585	0.029578	0	0.220015	0.215512	0	0.026739	NA	-0.239873	NA	0.0985877	NA
AT1G14430	NA	protein_coding	2.71854	2.71854	2.71854	3.74796	4.99605	3.78368	0.84437	0.928166	0.702169	0.706914	0.264994	0.569792	2.45506	1.63666	1.1646	1.96359	2.91715	2.92027	0.426863	0.0677221	-0.19861	0.662477	0.322069	0.517354
AT1G14440	ZHD4	protein_coding	7.39913	7.39913	7.39913	10.2595	11.7834	11.164	3.05726	2.89821	1.87436	1.50576	1.83084	2.64521	6.45206	5.20617	4.73307	5.91991	6.56384	6.50528	0.325405	0.0934625	-0.187028	0.728733	0.166111	0.823368
AT1G14450	NA	protein_coding	79.4113	79.4113	79.4113	86.1677	87.0855	86.8309	146.579	140.615	141.375	134.406	142.113	151.907	116.144	117.295	158.455	132.813	124.278	124.856	-0.0116928	0.971962	0.0139133	0.980977	-0.0221779	0.98815
AT1G14455	NA	protein_coding	0	0	0	0	0	0	0.169062	0	0	0	0	0	0	0.089852	0.0777262	0	0	0	-0.055386	NA	-0.0148959	NA	-0.0226507	NA
AT1G14460	F14L17.24	protein_coding	8.02212	8.02212	8.02212	8.97313	9.21212	8.12873	8.0724	8.32517	7.87594	7.41967	8.30029	7.79032	6.75501	7.02935	6.11698	5.78665	7.38223	6.49311	0.0628406	0.817516	-0.0274951	0.965417	-0.0104728	0.994037
AT1G14470	PCMP-A4	protein_coding	0.61448	0.61448	0.61448	0.61451	0.746702	0.859216	3.39498	3.88423	2.99969	3.33883	3.88135	3.81	0.552004	0.322205	0.808295	0.559234	0.704297	0.570307	-0.0360521	0.946503	0.0722356	0.928059	0.0429239	0.983759
AT1G14480	NA	protein_coding	1.32093	1.32093	1.32093	1.06747	1.13496	0.892032	4.14664	5.59817	3.97787	4.50878	5.32011	5.46606	1.42549	0.944501	2.15153	1.48319	1.14697	1.2074	-0.175587	0.65594	0.112855	0.856167	-0.108737	0.935269
AT1G14490	AHL28	protein_coding	1.10538	1.10538	1.10538	1.50121	1.40957	1.71737	1.81762	1.81152	0.321197	1.49968	1.18524	1.81317	0.94571	0.450809	0.557101	0.399207	0.312828	0.949926	0.27042	0.304298	0.0543284	0.943748	-0.0452168	NA
AT1G14500	NA	protein_coding	0.380359	0.380359	0.380359	0	0.102712	0.0664811	0.0750526	0.0400719	0.0663138	0	0	0	0.146437	0.119666	0.448571	0.29671	0.193758	0	-0.218	NA	-0.0440765	NA	-0.0515653	NA
AT1G14510	AL7	protein_coding	51.3028	51.3028	51.3028	53.1382	51.3386	51.7121	45.5389	45.5589	45.4475	44.1175	48.4592	47.6242	53.02	58.8802	62.5007	50.3696	58.445	53.0808	0.0328344	0.892099	0.0479058	0.926448	-0.0900862	0.885681
AT1G14518	NA	ncRNA	0	0	0	0	0	0	0	0.0868334	0	0.100639	0	0	0	0	0	0	0	0	NA	NA	0.000989788	NA	NA	NA
AT1G14520	MIOX1	protein_coding	2.44608	2.44608	2.44608	1.78611	1.84007	2.50415	5.37822	6.44253	7.49355	7.50952	6.49906	5.43383	1.88347	2.08882	5.04038	3.54368	3.11513	3.67562	-0.151147	0.716426	0.015345	0.987211	0.114584	0.929441
AT1G14530	THH1	protein_coding	4.24788	4.24788	4.24788	2.95887	3.89499	3.32448	7.06835	7.64802	7.40598	6.65768	6.39644	6.92623	3.62071	3.62367	3.62353	3.99786	3.95639	2.89314	-0.0365769	0.946953	-0.099526	0.86732	0.00689954	0.995464
AT1G14540	PER4	protein_coding	4.09065	4.09065	4.09065	2.45451	2.65113	2.35945	0	0.0861923	0.0713186	0.0499482	0	0	4.51468	4.50439	4.34183	5.53113	5.15743	6.39092	-0.420379	0.10404	-0.0229952	NA	0.262046	0.601139
AT1G14549	NA	protein_coding	0	0	0	0	0	0	0	0	0	0	0	0	0	0	0	0	0	0	NA	NA	NA	NA	NA	NA
AT1G14550	PER5	protein_coding	0.516202	0.516202	0.516202	0.458868	0.418184	0.992468	0	0	0.0899972	0	0	0	1.65613	1.7323	2.4351	4.96637	3.61566	4.31184	0.0105505	NA	-0.0137689	NA	0.65948	0.0145206
AT1G14560	NA	protein_coding	9.50331	9.50331	9.50331	8.61773	9.58663	9.11661	9.37598	10.3572	9.80783	11.4705	11.0204	11.0731	9.77769	11.6845	12.0648	9.76374	12.1722	9.96912	-0.0198906	0.962477	0.166084	0.644118	-0.0534061	0.96883
AT1G14570	PUX7	protein_coding	40.6025	40.6025	40.6025	36.7365	40.5442	38.731	52.5127	54.8371	54.449	54.4145	52.2556	55.853	44.5321	46.1046	52.8463	49.7335	46.8365	50.9718	-0.0682642	0.714037	0.0206208	0.968549	0.0449076	0.961427
AT1G14580	IDD6	protein_coding	9.9679	9.9679	9.9679	9.76959	9.76614	9.8727	2.42076	1.99258	2.89643	2.52785	2.01801	2.5406	7.28163	7.07616	5.88934	6.51303	7.55149	7.19548	-0.0278644	0.943581	-0.00600996	0.996211	0.0610281	0.964504
AT1G14590	NA	protein_coding	7.13431	7.13431	7.13431	7.17638	8.87225	7.80998	12.6697	15.1115	12.5038	9.3531	9.81651	16.5559	7.56544	9.0963	10.1851	9.12909	10.6159	10.7453	0.0810367	0.833889	-0.113017	0.85042	0.153627	0.819243
AT1G14600	NA	protein_coding	5.18766	5.18766	5.18766	6.23491	7.21878	5.82895	0.626713	1.28268	1.01519	1.42199	0.835912	1.35455	4.95912	6.55061	6.48296	7.70817	6.674	6.14124	0.250058	0.425722	0.0843067	0.903483	0.141621	0.883035
AT1G14610	VALRS	protein_coding	49.2335	49.2335	49.2335	42.5326	46.0468	46.386	62.8507	66.9551	63.5514	65.2958	67.3294	63.575	36.6656	34.0803	28.5843	28.3637	32.2242	33.1302	-0.161511	0.124609	0.0347889	0.939453	-0.0718558	0.938498
AT1G14620	DECOY	protein_coding	37.7977	37.7977	37.7977	33.3558	38.3094	37.3902	135.98	118.78	129.797	126.036	108.315	121.808	37.052	37.3901	49.5794	41.1678	44.1354	44.352	-0.0337694	0.908537	-0.0847879	0.843272	0.0651999	0.943165
AT1G14630	NA	protein_coding	5.64279	5.64279	5.64279	7.36052	8.19857	6.96825	1.21026	0.775413	0.962406	1.04848	0.430466	0.845104	9.13062	7.91162	9.68164	7.81483	8.20164	7.49518	0.107024	0.802143	-0.0562843	NA	-0.130917	0.893096
AT1G14640	NA	protein_coding	1.71637	1.71637	1.71637	1.15434	1.03675	0.86841	8.64512	12.0153	8.70161	9.04478	10.3421	9.00178	2.02876	1.91839	1.9873	1.20384	1.63937	2.0611	-0.179375	0.649026	-0.032405	0.965173	-0.171406	0.851993
AT1G14642	NA	protein_coding	0.755532	0.755532	0.755532	1.67904	1.02012	1.32056	13.4173	21.4913	19.7585	19.3731	23.1987	20.0767	4.36316	4.75399	3.76972	1.47344	3.84874	2.33739	0.0165018	NA	0.0894258	0.912906	-0.141216	NA
AT1G14650	NA	protein_coding	18.6046	18.6046	18.6046	18.2446	17.8052	19.6275	27.2485	32.0385	26.3246	29.3687	32.9094	27.1817	14.9369	14.8956	11.4812	10.3185	12.8129	12.2062	-0.064161	0.762355	0.0718127	0.876873	-0.186829	0.711843
AT1G14660	NHX8	protein_coding	2.70707	2.70707	2.70707	2.2669	2.6751	2.74293	3.94814	4.02997	3.38584	2.85033	3.61395	3.37859	2.97057	2.90064	2.63376	3.31552	2.4982	2.85232	-0.0734985	0.872199	-0.143022	0.792851	0.0258423	0.99076
AT1G14670	TMN2	protein_coding	56.89	56.89	56.89	58.4539	61.1702	61.7947	95.5307	110.528	91.3545	104.731	107.173	78.4996	52.2881	46.521	40.9742	42.1328	43.4703	44.2496	-0.0456665	0.811318	-0.0100015	0.988147	-0.0915443	0.905666
AT1G14680	NA	protein_coding	3.08444	3.08444	3.08444	2.28488	1.92805	1.79705	10.031	10.7114	9.36095	12.1355	9.01981	12.5361	1.68596	2.15645	2.79814	1.93083	1.60033	1.7671	-0.140282	0.739954	0.136746	0.809622	-0.149671	0.895201
AT1G14685	BPC2	protein_coding	21.6715	21.6715	21.6715	23.453	24.5112	21.1384	13.7306	13.4717	13.251	13.7325	13.0202	13.7222	19.3759	19.6304	19.6134	21.0651	19.5548	18.4295	-0.0106504	0.974992	0.0171854	0.980391	0.0160742	0.991798
AT1G14686	NA	protein_coding	0.293324	0.293324	0.293324	0.108644	0.0660075	0.170896	0.0964646	0.206017	0.0852327	0.119386	0	0.0962282	0.313691	0.0512685	0.0443496	0.19068	0.249036	0.151243	0.00559728	NA	-0.0299178	NA	0.0454632	NA
AT1G14687	ZHD14	protein_coding	2.0931	2.0931	2.0931	2.5994	2.32738	2.15202	1.09327	1.55657	1.28796	1.12753	0.756105	1.45412	1.97509	2.45329	2.68069	3.20154	1.96	3.42818	0.149877	0.710948	-0.0558821	0.942611	0.135229	0.910667
AT1G14688	NA	protein_coding	0	0	0	0	0	0	0.307001	0	0.271255	0.284962	0.136493	0.306249	0	0	0	0	0	0	NA	NA	0.0220792	NA	NA	NA
AT1G14690	MAP65-7	protein_coding	18.9885	18.9885	18.9885	18.8451	21.6117	20.6722	17.9335	16.5425	15.1026	14.4167	17.7618	17.2306	20.6975	21.743	23.925	22.3665	22.3995	21.9666	0.118388	0.516936	0.00930978	0.98888	0.0147304	0.991798
AT1G14700	PAP3	protein_coding	29.1445	29.1445	29.1445	31.1422	33.7447	31.4713	2.59968	2.10305	1.87935	0.731227	0.910647	1.96463	26.6936	34.5835	27.8156	28.4967	33.9129	26.6789	-0.0156131	0.962103	-0.31025	0.369907	0.00462118	0.996348
AT1G14710	NA	protein_coding	31.0862	31.0862	31.0862	32.8298	30.6862	31.4424	27.4393	32.5473	26.7629	24.5523	24.6695	26.2726	26.3733	23.0263	22.662	21.2849	23.302	22.3745	-0.0431058	0.838361	-0.166201	0.476773	-0.0899868	0.90167
AT1G14720	XTH28	protein_coding	38.0277	38.0277	38.0277	47.2697	45.2014	42.4792	21.6788	27.865	21.7343	19.4675	19.147	24.9023	43.8172	50.2378	59.7674	51.2205	53.2342	47.0357	0.191808	0.171072	-0.125335	0.771902	-0.00987977	0.993526
AT1G14730	CYB561C	protein_coding	11.5784	11.5784	11.5784	7.35174	7.88226	7.99291	9.31142	12.4032	9.07541	10.2765	10.9258	13.5499	11.3002	9.13229	9.35626	10.12	7.6205	9.78285	-0.498756	0.0110168	0.138639	0.798842	-0.0814987	0.945549
AT1G14740	OBE3	protein_coding	39.6445	39.6445	39.6445	36.4657	38.1919	36.4956	28.045	34.1535	29.0603	28.1766	30.2965	28.88	36.9407	39.2518	42.6651	33.5835	33.0232	33.4721	-0.0815267	0.636105	-0.0429958	0.932745	-0.221459	0.294641
AT1G14750	SDS	protein_coding	1.09176	1.09176	1.09176	1.16038	1.34591	1.4934	2.48209	3.45061	3.02067	2.66615	3.20652	2.52273	0.974668	1.16983	1.20574	1.38858	0.876544	1.10139	0.0438518	0.93759	-0.0622226	0.939778	0.00700213	0.995835
AT1G14755	NA	protein_coding	0	0	0	0	0	0	0	0	0	0	0	0	0	0	0	0	0	0	NA	NA	NA	NA	NA	NA
AT1G14760	KNATM	protein_coding	2.31298	2.31298	2.31298	2.87247	2.1126	2.49699	0.134235	0.358351	0.23721	0.16613	0.238723	0.46867	2.79369	2.78235	4.01143	3.44941	4.41843	3.89353	0.00388983	0.994529	0.0178397	NA	0.167768	0.865113
AT1G14770	NA	protein_coding	5.50493	5.50493	5.50493	5.99812	6.45855	5.27798	9.33318	10.3041	9.31804	10.0173	11.3937	10.9672	5.79572	5.40874	6.3758	6.0801	6.67032	5.95246	0.170125	0.589538	0.143876	0.717122	0.080055	0.940244
AT5G29029	NA	transposable_element	0	0	0	0	0	0	0.337428	0.576507	0.894417	1.87922	2.22031	2.59183	0	0	0	0	0	0	NA	NA	0.709359	0.000385299	NA	NA
AT1G14790	RDR1	protein_coding	2.12192	2.12192	2.12192	1.80474	1.92769	1.94597	3.51499	4.76078	3.88215	3.11871	3.95289	3.81576	4.00061	4.14834	5.44218	4.22331	3.7532	4.09274	-0.18562	0.56446	-0.119438	0.826734	-0.134214	0.851993
AT1G14800	NA	protein_coding	0	0	0	0	0	0	0	0	0	0	0	0	0	0	0	0	0	0	NA	NA	NA	NA	NA	NA
AT1G14810	NA	protein_coding	81.9163	81.9163	81.9163	76.1196	84.74	85.2934	108.64	115.793	107.682	118.12	114.343	116.463	65.4053	66.6837	62.9569	54.6818	61.3581	57.9303	0.0173265	0.939109	0.0814894	0.807161	-0.145296	0.707608
AT1G14820	NA	protein_coding	14.069	14.069	14.069	17.7122	17.639	19.0788	16.8206	15.1871	14.6205	12.6513	10.3361	14.0852	15.4757	18.6426	26.9094	19.6431	19.9912	22.7811	0.312531	0.0550694	-0.247157	0.379768	0.0370576	0.983668
AT1G14830	DRP1C	protein_coding	53.9221	53.9221	53.9221	53.1901	59.8211	59.3926	49.8535	58.9342	50.5232	56.4048	54.0847	49.2665	54.434	53.1043	60.9322	64.887	56.6425	64.8815	0.0265616	0.898608	0.0203045	0.970758	0.141028	0.712474
AT1G14840	MAP70.4	protein_coding	16.0101	16.0101	16.0101	17.2073	17.7235	17.2692	4.97341	5.33202	5.23804	4.7764	4.91767	5.63595	15.0085	13.5122	15.7862	15.0215	17.8212	15.72	0.0832094	0.70195	-0.00125032	0.998612	0.123828	0.825238
AT1G14850	NUP155	protein_coding	9.58446	9.58446	9.58446	8.87493	9.02074	8.82886	14.3331	16.5676	14.4896	13.3503	15.4153	11.6424	6.28849	6.0104	4.7097	4.30805	6.06176	5.04209	-0.11719	0.542842	-0.130168	0.729018	-0.111836	0.903808
AT1G14860	NUDT18	protein_coding	18.832	18.832	18.832	13.7538	21.5472	20.0893	6.45492	6.33391	5.54919	4.91197	4.7314	5.2644	22.182	24.8952	30.8395	26.7256	24.6022	19.3519	-0.259778	0.231411	-0.187392	0.69714	-0.106853	0.900002
AT1G14870	PCR2	protein_coding	91.9135	91.9135	91.9135	51.5148	76.9719	77.9699	14.4932	15.9022	10.8084	12.671	13.4785	12.6007	84.661	99.2877	104.656	102.503	89.3349	87.4533	-0.442779	0.000729136	-0.0566117	0.941257	-0.0340395	0.97899
AT1G14880	PCR1	protein_coding	0	0	0	0	0.17602	0	0	0	0	0	0	0	5.52097	7.6561	18.7451	1.52544	3.4865	1.00829	0.00391949	NA	NA	NA	-0.458107	0.0692589
AT1G14890	NA	protein_coding	17.0091	17.0091	17.0091	9.9782	10.9835	9.60201	8.33847	8.3476	7.64385	7.99785	9.4536	9.14984	16.4728	16.9512	22.7142	16.7572	12.5125	14.3809	-0.395929	0.0561799	0.102668	0.874547	-0.282146	0.442097
AT1G14900	HMGA	protein_coding	48.7462	48.7462	48.7462	63.5709	53.9278	57.9911	13.0552	20.1424	12.3833	14.7316	13.7427	15.2257	44.3893	41.682	43.4713	53.5095	39.7753	51.9243	0.157468	0.38232	-0.0373029	0.962331	0.147133	0.789627
AT1G14910	NA	protein_coding	14.507	14.507	14.507	14.1908	13.8673	14.2673	27.0349	31.7426	25.5804	31.8438	29.8046	24.6907	13.4192	11.5077	11.6232	9.86036	11.6323	11.9233	-0.0688726	0.786631	0.0455095	0.939778	-0.106074	0.895498
AT1G14920	GAI	protein_coding	19.2059	19.2059	19.2059	20.0917	19.3223	17.5214	4.94511	5.45329	4.696	3.34606	3.6164	5.09436	21.2809	18.5939	23.1389	22.3514	23.7432	20.9773	0.0323591	0.915195	-0.217128	0.591431	0.0879021	0.90335
AT1G14930	NA	protein_coding	0	0	0	0	0	0	0	0	0.241828	0	0	0	0	0.0727314	0	0	0	0	NA	NA	-0.0265153	NA	-0.015682	NA
AT1G14940	NA	protein_coding	0	0	0	0	0	0	0	0.138613	0	0	0.115425	0	0	0	0	0	0	0	NA	NA	-0.00515959	NA	NA	NA
AT1G14950	NA	protein_coding	0	0	0	0	0	0.103144	0	0	0	0	0	0	0	0	0	0	0	0	0.0148455	NA	NA	NA	NA	NA
AT1G14960	NA	protein_coding	12.6112	12.6112	12.6112	0.483212	2.64222	4.18048	0.143014	0.381789	0.252725	0.265495	0.254338	0.213996	12.6498	11.0972	15.5172	15.2655	7.4765	14.799	-0.378449	0.0552174	-0.00755486	NA	-0.0370272	0.98706
AT1G14970	NA	protein_coding	6.61225	6.61225	6.61225	6.92225	6.75121	7.16357	11.1603	11.831	10.2896	10.3758	11.4099	12.9078	7.57397	6.76238	6.98999	7.49555	7.27253	8.70663	-0.00855486	0.98447	0.0637742	0.91786	0.117988	0.889428
AT1G14980	CPN10	protein_coding	145.693	145.693	145.693	134.265	151.926	155.493	777.027	602.012	739.093	631.811	602.554	629.031	198.749	198.641	222.184	269.942	210.392	247.388	0.0175871	0.943252	-0.152648	0.622782	0.2159	0.439592
AT1G14990	NA	protein_coding	10.9882	10.9882	10.9882	13.5369	13.2236	13.6737	12.7264	15.603	13.2228	11.2294	9.01116	14.9874	16.324	16.2205	22.8079	20.2646	17.9485	22.5398	0.101586	0.7806	-0.154261	0.765571	0.115148	0.896328
AT1G15000	SCPL50	protein_coding	10.5764	10.5764	10.5764	8.88944	9.10823	9.954	5.88624	5.42842	5.61458	4.09775	2.55755	4.60404	13.6165	11.5893	14.0538	16.9681	15.4983	13.6335	-0.0733982	0.835821	-0.357354	0.227606	0.20389	0.637684
AT1G15002	NA	ncRNA	0.201069	0.201069	0.201069	1.1171	0.542965	0.702877	1.78537	2.85973	3.15498	4.54196	3.35151	1.97889	1.03215	0.843449	1.36804	1.30708	1.79246	0.622048	0.100594	NA	0.106368	0.874547	0.0500326	NA
AT1G15010	NA	protein_coding	1.67457	1.67457	1.67457	1.86073	2.261	2.60169	0.183571	1.07813	0.48659	0.22719	0.326463	0.274681	5.85011	7.60993	15.1914	5.20101	4.38368	4.3172	0.0028288	0.995874	-0.085769	NA	-0.534962	0.0873648
AT1G15015	NA	protein_coding	0	0	0	0	0.0798667	0	0	0	0	0	0	0	0	0	0	0	0	0	0.0138277	NA	NA	NA	NA	NA
AT1G15020	QSOX1	protein_coding	18.7282	18.7282	18.7282	16.1477	19.7941	15.6963	16.6598	17.6821	16.8165	14.0268	13.1979	13.0434	21.7688	24.0944	29.3841	23.8502	22.1564	19.7881	-0.0588676	0.841616	-0.283898	0.144076	-0.159507	0.733792
AT1G15030	NA	protein_coding	31.4044	31.4044	31.4044	38.6679	36.6721	33.3262	9.8693	11.0178	10.6227	11.03	9.94591	10.5611	29.0205	32.2664	29.5894	29.7554	32.2346	28.7435	0.175044	0.281506	0.0150347	0.983993	0.00357073	0.996934
AT1G15040	NA	protein_coding	18.7782	18.7782	18.7782	11.4282	12.8563	11.8876	0.78558	0.559246	0.636268	0.769694	0.69854	0.816307	8.17476	11.6209	16.7342	8.4975	5.53496	6.97952	-0.519281	0.000299889	0.0711331	0.92652	-0.548124	0.0413473
AT1G15045	NA	protein_coding	0	0	0	0	0	0	0	0	0	0	0	0	0.592528	0	0	0	0	0	NA	NA	NA	NA	-0.0166228	NA
AT1G15050	IAA34	protein_coding	0.714912	0.714912	0.714912	0.794385	0.965271	0.780974	0.528999	0.847326	0.155802	0.545581	0.470388	0.615654	0.229366	1.31203	1.21604	1.04566	0.68284	0.829398	0.0208216	NA	0.00800669	NA	-0.0209616	NA
AT1G15060	NA	protein_coding	14.3896	14.3896	14.3896	14.1591	14.279	13.2951	7.26943	10.2283	8.57661	9.12905	9.92414	9.68304	10.6794	11.2497	10.7538	10.0586	10.7082	10.1236	-0.108142	0.637791	0.121852	0.800158	-0.0652404	0.943204
AT1G15080	LPP2	protein_coding	4.14565	4.14565	4.14565	3.82426	4.06606	4.51164	2.77818	2.96664	2.79563	2.1967	2.2645	2.80986	4.06544	3.07611	2.73194	3.8136	2.54017	2.78287	0.0424344	0.936323	-0.114274	0.874547	-0.061044	0.975475
AT1G15090	NA	tRNA	0	0	0	0	0	0	0	0	0	0	0	0	0	0	0	0	0	0	NA	NA	NA	NA	NA	NA
AT1G15100	RHA2A	protein_coding	18.4591	18.4591	18.4591	25.3539	28.0388	25.318	13.6588	12.1544	10.951	10.4869	12.2579	17.2209	23.0309	21.3746	23.6649	33.9989	30.1196	33.2132	0.2906	0.1252	0.101104	0.881497	0.451751	0.0170976
AT1G15110	PSS1	protein_coding	7.54537	7.54537	7.54537	6.62227	7.53007	7.78868	10.0336	11.7511	11.0578	8.5789	9.40157	11.5157	11.1216	10.4932	10.6395	9.34792	9.2262	10.0223	-0.154398	0.583617	-0.112982	0.826557	-0.142965	0.807864
AT1G15120	NA	protein_coding	151.627	151.627	151.627	162.075	159.339	155.645	171.575	154.979	203.349	176.34	174.409	161.739	176.254	200.655	208.945	219.711	204.448	188.831	-0.0467803	0.806128	-0.0311817	0.962331	0.0676848	0.924722
AT1G15125	NA	protein_coding	3.77766	3.77766	3.77766	3.25314	2.2315	2.22844	2.98163	2.23867	2.05818	2.07569	3.23124	2.74196	14.3015	20.6006	27.4161	12.4628	12.9895	10.007	-0.393449	0.147044	0.0769336	0.927327	-0.59746	0.0102332
AT1G15130	NA	protein_coding	24.8707	24.8707	24.8707	22.4931	21.1308	23.4332	38.3398	45.9093	36.9553	44.15	42.8318	35.7599	24.1419	23.5999	22.7225	18.3264	20.7181	18.7985	-0.128841	0.421531	0.0338396	0.954166	-0.251103	0.294035
AT1G15140	NA	protein_coding	37.1944	37.1944	37.1944	50.7153	49.392	52.0916	24.1952	28.7072	28.1477	31.6911	29.7019	27.5887	30.9037	29.8975	26.4807	25.9945	29.0193	26.9231	0.351113	0.00111913	0.129055	0.728733	-0.0758893	0.929441
AT1G15150	NA	protein_coding	0.0601509	0.0601509	0.0601509	0.133675	0.0406078	0.105135	0	0	0	0	0	0	0.192983	0.094621	0.218271	0.117306	0.0766033	0.232612	0.040696	NA	NA	NA	-0.030716	NA
AT1G15160	NA	protein_coding	0	0	0	0	0	0	0.134418	0.035884	0	0	0	0	0.0437111	0.0714397	0.0308993	0	0.0433771	0	-0.0371696	NA	-0.0407951	NA	-0.0384926	NA
AT1G15165	NA	protein_coding	5.29455	5.29455	5.29455	5.56223	5.39401	5.30007	3.51407	4.51307	4.86715	4.17275	4.22259	2.937	4.07678	3.6848	3.62417	2.56571	4.35212	4.0205	-0.0848483	0.849151	-0.103498	0.89105	-0.0319371	0.989366
AT1G15170	NA	protein_coding	4.07775	4.07775	4.07775	2.6539	3.42144	3.61456	7.58645	8.22381	7.46483	6.7573	7.05252	5.67589	2.57916	3.024	2.66875	2.12065	2.81911	3.01868	-0.194683	0.569951	-0.188669	0.642868	-0.0352554	0.987634
AT1G15175	NA	ncRNA	4.21056	4.21056	4.21056	4.54495	4.62928	4.10026	0.949519	0.380223	0.524351	0.367231	1.05539	0.177599	4.63158	5.23569	5.12937	4.37943	3.98337	2.32612	-0.0100824	0.985354	-0.0293914	NA	-0.281187	0.627829
AT1G15180	NA	protein_coding	19.1666	19.1666	19.1666	16.9666	19.3189	17.31	24.6511	20.3331	19.4539	19.3938	21.311	18.6795	13.0179	13.0175	7.67667	8.22537	10.4707	8.91913	-0.0869734	0.713888	-0.0846568	0.869703	-0.211351	0.739686
AT1G15190	FLA19	protein_coding	0	0	0	0.0963623	0.234183	0.454731	0.25668	0.685229	0.377988	0.21178	0.380401	0.512102	0.222584	0.0909459	0.0393362	0.11275	0.165663	0.134146	0.0739908	NA	-0.0400673	NA	0.0193284	NA
AT1G15200	NA	protein_coding	36.6112	36.6112	36.6112	32.7972	35.1008	39.4363	83.8896	79.3844	71.4499	81.6791	84.2056	78.8239	29.9751	32.7395	26.7764	21.7334	28.7341	26.2089	-0.0795657	0.699392	0.0703706	0.864377	-0.187254	0.68265
AT5G05060	NA	protein_coding	34.0268	34.0268	34.0268	69.2604	68.9143	65.9034	38.1075	35.4714	38.8368	57.9548	67.5912	69.0891	34.2913	34.1839	39.5357	62.1078	61.5522	56.0328	0.867855	6.48969e-19	0.702333	9.58118e-09	0.669106	4.68294e-07
AT1G15215	SHH1	protein_coding	8.15974	8.15974	8.15974	7.75717	8.99742	7.84411	14.1329	14.423	11.3019	12.8416	13.9987	13.1614	8.84267	8.03424	10.1166	8.72275	8.60192	8.41462	-0.126569	0.719246	0.0154889	0.984337	-0.0475662	0.977663
AT1G15220	CCMH	protein_coding	5.19815	5.19815	5.19815	5.03337	5.76521	5.06197	5.20176	6.29785	4.91976	3.94427	4.16939	5.11593	6.90915	6.42479	8.18504	5.79281	6.95094	7.46643	-0.0949775	0.817078	-0.200552	0.66214	-0.0655126	0.962873
AT1G15230	NA	protein_coding	17.719	17.719	17.719	16.3535	15.8187	15.9082	198.125	176.627	165.097	202.463	188.915	221.94	20.4405	18.8359	24.7704	23.3518	18.0648	20.6689	-0.0334709	0.934227	0.180182	0.407531	-0.0293353	0.98706
AT1G15240	NA	protein_coding	11.6266	11.6266	11.6266	11.4803	11.8374	11.7639	17.5656	21.187	17.8484	19.8454	23.5474	18.6376	9.84908	9.98633	8.96902	7.83867	10.2033	9.22186	-0.0984664	0.627314	0.128904	0.718873	-0.0641332	0.950891
AT1G15250	RPL37A	protein_coding	36.9848	36.9848	36.9848	34.3491	37.2662	36.9853	30.68	32.955	28.8722	33.5889	34.0606	39.8406	39.9071	36.3741	43.0666	34.9275	38.8992	30.7397	-0.0818606	0.786074	0.193076	0.55993	-0.153293	0.785482
AT1G15260	NA	protein_coding	35.4079	35.4079	35.4079	35.1237	39.5364	33.2994	5.19771	4.06592	3.31088	3.51558	3.65446	4.09975	34.9839	34.884	32.3436	30.4245	38.9294	34.8714	0.0402873	0.90167	-0.0668359	0.93727	0.02868	0.986946
AT1G15270	NA	protein_coding	264.42	264.42	264.42	266.747	273.668	298.589	431.988	360.94	366.262	354.008	375.54	360.952	307.941	302.409	333.089	347.3	322.691	344.446	-0.0612539	0.730462	-0.0652885	0.889937	0.104145	0.81197
AT1G15280	NA	protein_coding	25.9809	25.9809	25.9809	26.6114	24.894	25.6521	32.9686	34.2486	31.9562	35.3128	36.6352	34.3556	24.9093	25.2516	23.6085	24.3644	24.6639	24.842	-0.0218972	0.935918	0.105443	0.747426	0.00668168	0.99439
AT2G21450	CHR34	protein_coding	0.486854	0.486854	0.486854	0.12484	0.101131	0.130915	2.99283	2.54484	1.73026	5.03008	4.89535	4.31238	0.120152	0.0785488	0.288781	0.0243452	0.119234	0.0289651	-0.153103	NA	0.690578	0.000196308	-0.162771	NA
AT1G15300	NA	transposable_element	1.56997	1.56997	1.56997	1.61988	1.08512	1.3067	6.26948	7.95496	6.12602	6.91481	6.13232	7.24741	1.36717	0.901618	1.16991	0.874784	1.1425	1.09861	0.0124504	0.982979	0.00941429	0.99108	-0.0753502	0.965489
AT1G15310	SRP-54A	protein_coding	3.50957	3.50957	3.50957	2.79479	3.63293	3.37381	17.5435	18.1482	15.7558	15.927	15.2406	19.1124	5.29209	4.93801	7.13704	4.63895	5.69861	7.73602	-0.151764	0.687936	-0.0113108	0.9875	0.0459015	0.980753
AT1G15320	NA	protein_coding	0.132006	0.132006	0.132006	0.14668	0.0445584	0.173044	0.39071	0.417214	0.0575363	0.120887	0.289517	0.292315	0.169406	0.0346088	0.179629	0.171625	0	0	0.0537612	NA	-0.0360071	NA	-0.0595599	NA
AT1G15330	PV42A	protein_coding	4.12735	4.12735	4.12735	2.33988	3.58247	2.94448	0.415515	0.399331	0.367134	0.411397	0.369477	0.580295	0.378337	0.530005	0.382066	0.27378	0.160906	0.325735	-0.0556106	0.916968	0.0392643	NA	-0.136406	NA
AT1G15340	MBD10	protein_coding	55.4545	55.4545	55.4545	66.2248	68.1332	73.1612	37.3624	35.9601	27.8659	34.4693	42.4789	39.7432	40.8217	39.9778	29.4551	31.2725	34.5514	33.3211	0.209262	0.0499865	0.191284	0.494246	-0.127953	0.859351
AT1G15350	NA	protein_coding	63.6489	63.6489	63.6489	50.9036	54.4643	50.1328	22.7986	21.1952	28.184	28.5871	24.3626	29.0768	100.867	101.877	134.239	129.728	94.3527	98.0636	-0.22454	0.113197	0.163153	0.684899	-0.0445344	0.975349
AT1G15360	WIN1	protein_coding	0	0	0	0	0	0.104006	0	0	0	0	0	0	0.229092	0.124806	0.0539817	0.0773642	0.0757806	0	-0.00286554	NA	NA	NA	-0.0526783	NA
AT1G15370	NA	protein_coding	49.5933	49.5933	49.5933	53.8986	54.3024	52.484	49.5991	41.9415	44.4162	48.1952	37.9053	47.0037	59.3723	63.3368	84.3102	75.077	68.3491	71.6695	0.0773716	0.749632	-0.00698541	0.993029	0.0584987	0.954373
AT1G15380	NA	protein_coding	49.7129	49.7129	49.7129	59.2976	61.5058	52.8438	3.70353	3.84788	2.21102	4.14997	3.3822	4.89266	39.19	42.8778	43.9481	36.8014	38.2446	31.1518	0.119068	0.55367	0.198588	0.700096	-0.210504	0.508438
AT1G15385	NA	protein_coding	1.56439	1.56439	1.56439	0.217288	0.660075	0.512687	2.31515	1.75114	1.53419	1.07447	1.02932	1.53965	1.25477	1.43552	1.95138	1.77968	0.62259	1.20994	-0.171556	NA	-0.130003	NA	-0.0917149	0.938913
AT1G15390	PDF1A	protein_coding	30.5337	30.5337	30.5337	34.4787	35.337	35.5211	102.013	89.1933	94.9743	87.5778	77.2296	93.1769	26.844	31.0332	30.0378	24.1667	28.4064	24.3823	0.0689875	0.787127	-0.118373	0.734135	-0.160858	0.736686
AT1G15400	NA	protein_coding	48.1456	48.1456	48.1456	33.1176	39.6086	43.1685	33.7233	28.0512	30.7051	35.5014	32.2724	37.3842	62.7225	62.3483	75.1108	66.8635	52.157	62.7872	-0.177993	0.354323	0.175065	0.58869	-0.113523	0.858238
AT1G15405	NA	ncRNA	38.5942	38.5942	38.5942	46.6796	47.2677	43.8769	8.7611	6.47682	5.35915	8.54918	8.98892	8.06735	74.5124	58.7411	63.6721	62.1669	39.7988	30.9064	0.175825	0.525541	0.150209	0.812821	-0.398537	0.242933
AT1G15410	NA	protein_coding	10.1633	10.1633	10.1633	9.37088	9.92689	10.545	9.04575	8.29248	8.14331	5.83521	6.60175	6.25692	12.6543	13.0168	14.0261	15.266	17.1015	15.5874	0.0600729	0.850652	-0.34945	0.0931634	0.250183	0.322922
AT1G15415	NA	protein_coding	3.73988	3.73988	3.73988	0.461736	0.981862	0.726306	0.819949	1.20391	0.724478	1.01478	1.64048	1.53364	4.39952	3.26837	6.59701	3.51169	1.323	2.73183	-0.273044	NA	0.101602	NA	-0.358049	0.416095
AT1G15420	NA	protein_coding	25.8294	25.8294	25.8294	24.6149	24.158	25.7865	66.1858	60.3765	70.2066	79.9961	76.2409	69.5102	24.688	26.0059	28.517	27.0519	29.4106	28.4397	-0.0497783	0.87133	0.185426	0.49631	0.0957748	0.889698
AT1G15430	NA	protein_coding	5.52078	5.52078	5.52078	6.06853	5.20988	5.39542	7.20384	12.3205	6.88254	8.26321	9.68663	10.1074	5.48512	6.78575	8.34724	7.37069	6.95521	6.01461	0.0932303	0.814943	0.0699785	0.926614	-0.00733611	0.994739
AT1G15440	PWP2	protein_coding	11.4576	11.4576	11.4576	10.6353	10.447	12.3332	34.9117	39.0464	34.1964	37.897	38.2759	35.2903	8.49505	7.38159	6.32204	7.38009	7.31799	7.99708	-0.111372	0.628334	0.055055	0.903483	0.0291778	0.987446
AT1G15450	NA	tRNA	0	0	0	0	0	0	0	0	0	0	0	0	0	0	0	0	0	0	NA	NA	NA	NA	NA	NA
AT1G15460	BOR4	protein_coding	1.14486	1.14486	1.14486	1.31925	1.28816	1.40814	3.4304	2.03257	2.88313	2.32985	1.52516	2.29524	1.52364	2.20114	1.92333	2.56348	1.971	2.0005	0.0660054	0.900006	-0.232004	0.609796	0.144246	0.889456
AT1G15470	NA	protein_coding	12.4663	12.4663	12.4663	11.2695	12.6002	13.172	9.10283	7.82819	6.9378	6.83687	5.80809	6.96635	14.1002	14.2552	17.1235	14.6969	16.1003	14.8167	-0.0660822	0.841343	-0.188995	0.659778	0.0111481	0.993526
AT1G15480	NA	protein_coding	5.60713	5.60713	5.60713	5.96418	6.24423	7.24561	13.0971	14.8691	12.6166	12.0545	10.5949	11.5793	5.5967	3.94528	3.26069	5.07808	3.84504	5.15215	0.0456564	0.912602	-0.194361	0.494187	0.0960881	0.939753
AT1G15490	NA	protein_coding	4.7544	4.7544	4.7544	5.07494	5.33263	4.84204	5.61407	6.92174	5.2541	5.78242	6.50279	4.95554	4.68417	4.31856	4.04141	3.55306	4.93444	4.34313	0.00685785	0.986916	-0.029274	0.96964	-0.0137101	0.993526
AT1G15500	AATP2	protein_coding	149.618	149.618	149.618	125.311	126.9	124.475	203.155	186.751	189.993	179	165.749	163.626	92.8325	83.5646	67.3048	63.6411	64.7865	64.886	-0.170018	0.0720008	-0.15871	0.484759	-0.287526	0.298912
AT1G15510	PCMP-H73	protein_coding	4.98459	4.98459	4.98459	5.58131	5.35826	4.92581	8.28461	7.97809	7.05259	6.69498	7.53488	9.47188	3.69049	3.11632	2.69576	2.24329	3.02749	2.9359	0.0392754	0.924721	0.0348332	0.962331	-0.147856	0.871789
AT1G15520	ABCG40	protein_coding	0.109401	0.109401	0.109401	0.0243126	0.0295426	0.11473	0.172697	0.0576286	0.133515	0.0935076	0.0959764	0.0969038	0.140397	0.275352	0.635179	0.113789	0.0975272	0.49076	-0.303555	NA	-0.0423642	NA	-0.139662	0.873257
AT1G15530	LECRKS1	protein_coding	4.0479	4.0479	4.0479	3.87943	3.75751	4.0682	1.54754	2.61205	0.529299	1.85348	1.55364	1.86744	3.96101	3.6879	3.55742	2.89454	3.09305	2.3872	-0.0204506	0.969459	0.0734818	0.92833	-0.297093	0.49284
AT1G15540	NA	protein_coding	0	0	0	0	0	0	0.204349	0.218211	0.0902776	0.189679	0.363415	0.101924	0.132903	0.217212	0.0469747	0.201966	0	0.0800976	NA	NA	0.0199162	NA	-0.0250097	NA
AT1G15550	GA3OX1	protein_coding	8.81373	8.81373	8.81373	8.02892	6.00374	6.80045	9.94906	12.297	6.22959	6.01112	8.42878	11.7221	10.2409	9.40956	7.20329	8.20714	6.32008	6.01842	-0.413048	0.0497707	-0.0671352	0.934454	-0.276571	0.554652
AT1G15560	NA	transposable_element	0	0	0	0	0	0.157512	0	0	0	0.0366788	0	0	0	0.094507	0.027251	0.039055	0.0382555	0	0.022628	NA	0.0115117	NA	-0.0175074	NA
AT1G15570	CYCA2-3	protein_coding	12.691	12.691	12.691	15.277	14.0653	15.2501	6.67785	5.34813	6.45346	3.87403	4.82459	4.39762	10.0095	8.67867	5.92442	7.32187	7.84542	7.60706	0.0750653	0.791486	-0.346277	0.19885	-0.0824599	0.947411
AT1G15580	IAA5	protein_coding	0.317612	0.317612	0.317612	0.882298	0.857677	0.555138	1.25343	1.17114	1.38435	1.06649	0.557275	1.56294	1.3247	0.999246	1.44066	1.03234	1.31458	1.4739	0.110778	NA	-0.041128	NA	0.00789407	0.99476
AT1G15590	NA	protein_coding	0	0	0	0	0	0	0	0	0	0	0	0	0	0	0	0	0	0	NA	NA	NA	NA	NA	NA
AT1G15600	NA	protein_coding	0	0	0	0	0	0	0	0	0	0	0	0	0	0	0	0.208126	0	0	NA	NA	NA	NA	0.0484745	NA
AT1G15610	NA	protein_coding	0.0970138	0.0970138	0.0970138	0	0.0654938	0	0	0.0511033	0	0	0	0.0477397	0.1245	0.152609	0.0440045	0.0630654	0.0617744	0.0750331	-0.0260097	NA	-0.000724303	NA	-0.0330163	NA
AT1G15620	NA	protein_coding	0	0	0	0	0	0	0	0	0.196247	0	0	0	0.144454	0.295112	0.153171	0.146346	0.0716751	0	NA	NA	-0.0265153	NA	-0.0796482	NA
AT1G15630	NA	protein_coding	0.836506	0.836506	0.836506	0.206555	0.501977	0.974726	0.0916998	0.0489601	0.243068	0.113489	0.163079	0	1.13315	0.828514	0.927499	1.26883	0.710205	0.790749	-0.0484232	NA	-0.0195937	NA	-0.0152302	0.993526
AT1G15640	NA	protein_coding	0.651831	0.651831	0.651831	0.517351	0.251457	0.162758	0.183742	0.294309	0.324696	0.113701	0	0.0916459	1.85227	1.02537	1.30937	1.57387	1.36377	0.720205	-0.262482	NA	-0.108534	NA	-0.0654921	0.973274
AT1G15650	NA	tRNA	0	0	0	0	0	0	0	0	0	0	0	0	0	0	0	0	0	0	NA	NA	NA	NA	NA	NA
AT1G15660	CENP-C	protein_coding	8.90223	8.90223	8.90223	12.4115	12.5867	13.3212	6.17292	5.48568	5.27115	5.22986	4.9364	4.09142	7.59833	6.51747	5.96171	6.1419	7.32637	7.5023	0.261491	0.122595	-0.173204	0.696656	0.0543691	0.972692
AT1G15670	NA	protein_coding	18.8574	18.8574	18.8574	11.0169	12.5993	11.383	7.28844	5.29097	4.06724	4.27276	3.69525	4.30495	23.909	24.5669	27.1302	18.5774	19.0636	17.3915	-0.379887	0.0391584	-0.265928	0.481757	-0.401416	0.0192817
AT1G15680	NA	protein_coding	0	0	0	0	0	0	0	0	0	0	0	0	0	0	0	0	0	0	NA	NA	NA	NA	NA	NA
AT1G15690	AVP1	protein_coding	170.904	170.904	170.904	163.924	153.505	169.089	110.949	118.158	119.692	111.15	109.38	91.0527	141.123	140.524	104.744	115.181	128.54	126.137	-0.0436694	0.791336	-0.128772	0.688742	-0.05493	0.962606
AT1G15700	ATPC2	protein_coding	4.94662	4.94662	4.94662	6.20573	6.46346	6.90281	5.35263	6.00991	6.67679	6.47836	5.03955	5.22173	5.06825	4.39268	5.4284	4.92717	5.23274	4.01097	0.280405	0.311959	-0.0600251	0.940978	-0.0424915	0.983468
AT1G15710	TYRAAT2	protein_coding	8.02944	8.02944	8.02944	10.3396	11.9052	12.2636	6.81132	8.30112	6.08365	8.29234	8.22913	7.38546	8.42647	8.93206	6.90973	6.39044	7.69313	7.66116	0.189871	0.470676	0.134234	0.810508	-0.118074	0.903452
AT1G15720	TRFL5	protein_coding	2.11466	2.11466	2.11466	2.50133	2.5789	2.4442	4.37456	3.95264	3.50842	3.29005	3.94971	3.89389	2.4074	1.39498	2.19685	1.72942	2.21526	2.849	0.0646988	0.901312	-0.0453455	0.957234	0.101765	0.940883
AT1G15730	NA	protein_coding	46.1846	46.1846	46.1846	46.4692	46.4389	46.3963	15.5528	14.3088	12.3791	11.7717	10.9151	13.5273	38.7469	39.1094	34.5406	33.0296	37.331	30.9342	0.0184629	0.943581	-0.162483	0.668575	-0.127764	0.821066
AT1G15740	NA	protein_coding	59.3166	59.3166	59.3166	52.149	53.3341	50.9649	17.4065	17.3283	16.0995	18.1201	17.2316	17.2355	73.836	80.2295	90.7295	66.5544	74.2127	69.5046	-0.260377	0.00414499	0.058949	0.910608	-0.193137	0.437221
AT1G15750	TPL	protein_coding	58.0425	58.0425	58.0425	52.4568	50.7424	51.4344	38.8174	46.3264	34.3583	39.8689	43.7766	37.1583	49.4052	44.4601	35.9978	33.886	37.8898	36.3332	-0.180625	0.0413171	0.0327203	0.954138	-0.227439	0.515205
AT1G15757	NA	protein_coding	0	0	0	0	0	0	0	0	0	0	0	0	0	0	0	0.257267	0	0	NA	NA	NA	NA	0.01811	NA
AT1G15760	NA	protein_coding	3.93025	3.93025	3.93025	7.64253	6.3016	5.58147	3.87759	5.08952	3.99712	4.19909	3.7353	5.31862	7.04028	5.58145	6.46238	11.7101	8.75919	6.83947	0.194655	0.607611	0.0240407	0.980934	0.339395	0.441434
AT1G15770	MED15B	protein_coding	0	0	0	0	0	0	0	0.110949	0	0	0.0923887	0.103646	0	0.110441	0.0955367	0	0.0670582	0	NA	NA	0.0112237	NA	-0.0302591	NA
AT1G15772	NA	protein_coding	0	0	0	0.233298	0.0708712	0	0.310718	0.442393	0.366052	0.384548	0.736776	0.464934	0.740972	0.660554	0.95235	0.61419	0.334232	0.89313	0.00959485	NA	0.0660113	NA	-0.0908727	0.939361
AT1G15780	MED15A	protein_coding	11.1961	11.1961	11.1961	9.75841	9.04842	10.2868	10.5017	13.5877	10.3812	11.3829	13.271	8.79031	9.02806	7.65482	6.08995	5.09623	6.70468	6.17001	-0.140588	0.442268	-0.0200217	0.979342	-0.270784	0.491866
AT1G15790	NA	protein_coding	3.58984	3.58984	3.58984	2.36841	4.01391	2.74509	15.7165	12.5278	12.8108	13.8348	13.2862	12.9177	10.5095	10.9411	24.9336	9.11575	10.0721	9.97796	-0.0576609	0.913621	-0.00892506	0.992467	-0.412819	0.261622
AT1G15800	NA	protein_coding	5.32767	5.32767	5.32767	4.25819	4.7956	3.75746	5.3485	6.35137	4.48131	6.39112	5.98587	6.76123	5.4577	6.51835	7.97047	5.40766	5.23745	3.90369	-0.0674818	0.893704	0.170787	0.745069	-0.310952	0.472969
AT1G15810	NA	protein_coding	19.6281	19.6281	19.6281	18.6846	18.9062	17.7413	14.1166	17.651	13.6989	12.5059	14.1618	16.5193	18.99	17.3458	19.1652	17.4102	17.0538	18.3022	-0.104391	0.650475	-0.0499505	0.939155	-0.0582032	0.952607
AT1G15820	LHCB6	protein_coding	1476.06	1476.06	1476.06	1702.62	1442.17	1445.49	246.692	218.752	216.866	205.512	161.746	212.982	1332.98	1226.54	971.957	1539.67	1258.81	1483.87	0.101451	0.49611	-0.193778	0.42129	0.23611	0.500525
AT1G15825	NA	protein_coding	0	0	0	1.16343	0.353426	0.457516	0.516503	1.10308	1.59727	0.639232	2.06674	1.28809	0.503882	0.411763	0.237463	0	0.166678	0	-0.0530455	NA	0.0380873	NA	-0.0923084	NA
AT1G15830	NA	protein_coding	3.91503	3.91503	3.91503	3.0528	3.75588	3.12132	0.745408	0.832153	0.71849	0.670929	1.14487	0.81118	3.26135	3.31339	1.12157	0.625094	1.13713	1.27494	-0.184725	0.60859	0.0561494	0.94427	-0.530092	0.0835209
AT1G15840	NA	protein_coding	0.10805	0.10805	0.10805	0	0.0729444	0	0	0	0	0	0	0	0.138663	0.0566564	0	0	0.0688019	0.167138	-0.00516491	NA	NA	NA	0.00855058	NA
AT1G15850	NA	protein_coding	0	0	0	0	0	0	0	0	0	0	0	0	0	0.123626	0	0	0	0	NA	NA	NA	NA	-0.015682	NA
AT1G15860	NA	protein_coding	35.3244	35.3244	35.3244	39.2512	42.1998	42.4043	90.9871	88.5006	83.7685	88.6284	91.3745	97.8028	50.7583	51.1336	63.6969	65.2936	56.7109	59.4702	0.126494	0.455254	0.0859799	0.8075	0.127624	0.79733
AT1G15870	NA	protein_coding	2.74207	2.74207	2.74207	1.91842	2.39966	3.1064	9.21817	9.89697	10.0925	8.49439	7.21676	9.59538	2.80214	3.62116	4.69871	4.35729	3.62142	2.51353	0.00306874	0.99587	-0.132211	0.817869	-0.0414121	0.986067
AT1G15880	GOS11	protein_coding	41.6525	41.6525	41.6525	36.4011	38.9018	39.8114	18.5328	19.1207	19.0645	20.7758	23.1667	19.5591	47.8638	47.9162	59.849	45.9541	46.5158	42.1114	-0.163457	0.319795	0.145903	0.712552	-0.178243	0.617156
AT1G15885	NA	protein_coding	10.2385	10.2385	10.2385	9.90187	10.6239	10.7703	4.30239	4.49437	5.95008	5.44046	7.48507	5.50477	8.7595	10.2401	8.68612	12.6951	7.12309	6.8922	0.16542	0.66758	0.159622	0.796848	-0.0252386	0.991798
AT1G15890	NA	protein_coding	0.9949	0.9949	0.9949	0.838654	0.787458	0.869469	1.15081	1.60837	1.07662	1.67559	1.86602	1.8908	1.38685	1.47509	2.06965	1.18199	1.22333	0.875618	-0.200142	0.595858	0.298505	0.407531	-0.359398	0.402785
AT1G15900	NA	protein_coding	3.79091	3.79091	3.79091	1.2961	1.77178	3.56782	4.89092	3.84022	3.05043	4.09473	3.32572	4.44845	2.80671	2.5994	2.2486	1.89565	1.48548	1.57877	-0.0984184	0.799759	0.0170543	0.985683	-0.171982	0.829407
AT1G15910	FDM1	protein_coding	15.0429	15.0429	15.0429	14.2304	15.3704	14.8163	16.9271	15.7624	16.303	14.8432	14.2313	14.1647	12.3916	12.1728	10.1981	10.9682	10.9767	10.4711	0.0297998	0.921816	-0.141117	0.672362	-0.0818738	0.929441
AT1G15920	CAF1-2	protein_coding	16.0271	16.0271	16.0271	13.0262	12.8462	10.542	19.1089	20.7034	22.4131	23.3036	24.0467	23.939	16.0619	14.8478	16.1321	12.6275	13.4148	12.5272	-0.238741	0.227912	0.183165	0.50204	-0.244215	0.403742
AT1G15930	RPS12A	protein_coding	226.013	226.013	226.013	239.174	219.768	211.771	305.083	253.75	336.632	306.859	268.162	278.665	227.665	224.798	226.183	255.179	241.236	229.704	-0.0122991	0.959662	-0.0502805	0.932525	0.0956105	0.846412
AT1G15940	NA	protein_coding	12.4928	12.4928	12.4928	14.8587	15.271	16.8272	41.1944	47.5188	38.1425	43.4298	51.128	44.6149	8.98899	8.6653	7.81223	7.58894	8.8817	9.38084	0.227481	0.097187	0.136309	0.637982	0.0218571	0.99049
AT1G15950	CCR1	protein_coding	75.812	75.812	75.812	68.7364	72.4217	77.9496	55.9743	60.9337	56.531	48.2401	52.3954	47.2899	78.838	71.6661	74.9101	73.0682	74.0655	82.0891	0.00940243	0.972242	-0.193015	0.36421	0.026794	0.983759
AT1G15960	NRAMP6	protein_coding	5.69353	5.69353	5.69353	7.571	7.2148	6.81103	7.64314	8.82535	6.14298	5.38494	5.73182	7.73923	7.57615	7.58591	7.49357	6.3102	6.50791	6.93015	0.144643	0.62164	-0.184759	0.659128	-0.161626	0.768845
AT1G15970	NA	protein_coding	10.4663	10.4663	10.4663	11.0282	11.5732	10.1455	17.1507	18.8844	19.7156	18.5084	19.1554	19.2102	10.8842	11.323	12.8507	13.9594	11.7969	13.8636	0.0707158	0.829664	0.0373004	0.953374	0.157123	0.765989
AT1G15980	PNSB1	protein_coding	109.41	109.41	109.41	118.318	126.573	131.626	31.1644	30.2256	32.4211	33.5538	32.628	35.5694	92.5978	106.792	83.0205	93.8935	109.328	98.8064	0.219459	0.0109835	0.119018	0.728695	0.0871561	0.913298
AT1G15990	ATCNGC7	protein_coding	0	0	0	0	0	0	0.0461943	0	0	0.0571707	0	0.0691217	0	0	0	0	0	0	NA	NA	0.0312253	NA	NA	NA
AT1G16000	NA	protein_coding	39.9697	39.9697	39.9697	44.4129	44.9288	47.3088	55.8969	52.2276	55.8158	52.4764	49.193	57.0967	84.909	73.6591	98.042	119.194	76.2297	104.746	0.103937	0.697799	-0.0217344	0.973723	0.19309	0.712713
AT1G16010	MRS2-1	protein_coding	26.6164	26.6164	26.6164	24.807	27.7598	26.2515	46.8389	47.5555	43.374	49.6778	47.606	46.8043	27.9534	29.4224	32.3506	28.2136	28.3278	29.9125	-0.0394098	0.877269	0.0746755	0.84895	-0.041715	0.969153
AT1G16020	NA	protein_coding	8.90702	8.90702	8.90702	10.8448	11.3545	12.2558	7.75933	8.01116	7.06237	6.68164	5.69426	7.20409	9.94096	10.8066	12.3998	10.5947	13.5154	10.7731	0.103256	0.712614	-0.15836	0.702727	0.0701785	0.943894
AT1G16022	NA	protein_coding	4.22585	4.22585	4.22585	3.99128	2.13965	2.4005	1.04231	0.556506	0.552568	0.128998	1.66828	1.03975	5.28756	3.43455	5.55874	4.25798	3.76719	6.86362	-0.138903	0.731365	0.0436357	NA	0.030176	0.99049
AT1G16025	NA	protein_coding	0	0	0	0	0	0.254844	0	0.153609	0	0	0.767475	0.143498	0	0	0	0	0	0	-0.00514747	NA	0.0380835	NA	NA	NA
AT3G42386	NA	transposable_element	0	0	0	0	0.014322	0	8.3931	8.44839	7.76722	14.9983	14.7588	12.3813	0.0136126	0.022248	0.0288683	0.0137909	0.0135086	0.016408	-0.0258968	NA	0.685485	5.19418e-08	-0.0276096	NA
AT1G16040	NA	protein_coding	18.817	18.817	18.817	19.7327	22.2308	19.6308	58.4794	65.6678	54.951	62.0356	61.1826	69.9107	23.4691	22.3852	31.9537	30.4279	26.2104	26.6512	0.10003	0.746015	0.112223	0.745069	0.0911021	0.924296
AT1G16060	ADAP	protein_coding	4.81456	4.81456	4.81456	4.81479	4.64329	4.56822	2.03574	2.28252	1.91862	1.76362	1.87052	2.06459	9.92995	10.0981	9.73368	10.3283	9.28474	10.1604	-0.164904	0.635992	-0.0592971	0.946774	0.00606839	0.995012
AT1G16070	TULP8	protein_coding	3.7957	3.7957	3.7957	5.95433	6.53179	5.39851	5.58055	4.74376	6.29322	5.2708	4.04814	7.28821	6.44706	7.45383	8.97981	11.3213	8.95693	10.9945	0.363934	0.142393	0.0202332	0.983161	0.36237	0.232685
AT1G16080	NA	protein_coding	65.6589	65.6589	65.6589	79.3396	78.2258	78.068	148.931	123.752	147.083	146.744	130.728	143.028	56.9214	67.3512	61.2191	73.5595	77.6381	70.5311	0.258037	0.00931707	0.0132115	0.983624	0.238884	0.310359
AT1G16090	WAKL7	protein_coding	2.89294	2.89294	2.89294	4.06046	5.19091	5.92134	2.2533	2.20563	1.46002	2.97462	2.93867	2.58494	3.85912	4.19149	2.65895	4.10763	4.50831	5.35816	0.373445	0.152182	0.275184	0.490654	0.252889	0.67383
AT1G16100	NA	tRNA	0	0	0	0	0	0	0	0	0	0	0	0	0	0	0	0	0	0	NA	NA	NA	NA	NA	NA
AT1G16110	WAKL6	protein_coding	1.73407	1.73407	1.73407	0.845929	0.970798	1.0719	0.208638	0.222791	0.294953	0.206571	0.148418	0.499505	2.36107	2.30643	4.58505	2.17204	2.42382	2.28981	-0.435506	0.0954559	0.0509994	NA	-0.263928	0.65319
AT1G16120	WAKL1	protein_coding	0.682149	0.682149	0.682149	0.353724	0.79823	0.675634	0.134602	0.407242	0.237859	0.194349	0.119688	0.111893	0.787876	0.906141	0.618832	0.384316	0.521238	0.457247	-0.0621839	0.900652	-0.12099	NA	-0.301463	0.5657
AT1G16130	WAKL2	protein_coding	0.741633	0.741633	0.741633	0.780705	0.632432	0.784581	0.924248	0.966383	1.05482	1.0962	0.616383	0.595447	1.37754	1.08477	1.45182	1.04034	0.894774	1.02644	0.0137859	0.981152	-0.135865	0.836758	-0.230942	0.745287
AT1G16140	WAKL3	pseudogene	0.715767	0.715767	0.715767	0.742313	0.99864	0.792334	0.470784	0.603264	0.457565	0.466119	0.334898	0.375704	1.13289	1.10092	0.995639	1.02365	1.0027	1.03337	0.0641052	0.900563	-0.0964666	0.882464	-0.0368339	0.987634
AT1G16150	WAKL4	protein_coding	1.49169	1.49169	1.49169	1.04187	1.49617	1.00565	0.672779	0.651065	0.668749	0.49438	0.598237	0.230701	1.0939	1.31852	0.773276	0.470996	0.597047	0.659265	-0.282264	0.371582	-0.179803	0.705892	-0.401248	0.325293
AT1G16160	WAKL5	protein_coding	0.233451	0.233451	0.233451	0.207522	0.283684	0.244822	0.184258	0.0983787	0.447711	0.313556	0.0819215	0.114879	0.239674	0.416196	0.275317	0.394572	0.356765	0.288891	-0.0743318	NA	-0.0546379	NA	0.0458007	0.980753
AT1G16170	NA	protein_coding	51.3675	51.3675	51.3675	49.4462	51.1961	50.2683	18.6341	16.2803	13.8451	18.0826	17.9503	18.3068	57.0153	61.4472	52.8951	53.1114	43.3687	46.2583	-0.0466241	0.863672	0.137199	0.790791	-0.222686	0.520496
AT1G16180	NA	protein_coding	93.3317	93.3317	93.3317	91.3332	93.9514	88.8773	119.76	137.315	124.962	138.451	135.583	121.707	105.918	98.0712	92.8174	99.2666	92.7685	97.6904	-0.0942927	0.460341	0.0627736	0.886053	-0.0281035	0.983172
AT1G16190	RAD23A	protein_coding	20.5306	20.5306	20.5306	19.1783	19.4982	19.9493	21.2855	23.3893	19.2924	20.2673	21.2472	18.0483	21.7478	18.9396	19.8877	20.6302	20.0749	20.3466	-0.0851693	0.736787	-0.0754504	0.890789	0.0158334	0.992139
AT1G16210	NA	protein_coding	52.3728	52.3728	52.3728	45.4413	51.7004	49.8159	122.088	121.631	113.59	145.975	139.615	126.488	52.6674	55.126	57.8364	47.4008	52.5107	55.2023	-0.0573601	0.803846	0.200872	0.333588	-0.0794034	0.911278
AT1G16220	NA	protein_coding	4.93245	4.93245	4.93245	5.33061	5.2001	5.90493	3.99975	3.59482	3.59294	3.25885	3.20093	3.39146	6.28658	6.83788	6.65064	6.58854	6.88392	7.31623	0.135484	0.712996	-0.101554	0.889572	0.0624137	0.963014
AT1G16225	NA	protein_coding	0.596294	0.596294	0.596294	0.165645	0.603836	0.260558	0	0.0785265	0	0	0	0	0.0956548	0.469003	0.338091	0.0969076	0.379696	0.115297	-0.0222944	NA	-0.0116725	NA	-0.0471987	NA
AT1G16230	NA	protein_coding	0	0	0	0	0.115683	0.149754	0.169062	0.18053	0	0	0	0	0.879629	0.89852	0.388631	0.668363	0.545568	0.530131	-0.0832917	NA	-0.0344902	NA	-0.0500753	NA
AT1G16240	SYP51	protein_coding	66.3662	66.3662	66.3662	50.2342	53.2273	54.9174	62.9792	60.0595	68.2572	72.0926	72.1037	66.7848	77.6271	95.959	132.716	87.2841	107.836	92.379	-0.172575	0.266921	0.137451	0.671949	-0.0629919	0.957904
AT1G16250	NA	protein_coding	7.05328	7.05328	7.05328	7.22982	8.48978	7.11971	4.74707	6.22116	5.81489	5.97519	6.52354	6.96863	9.71824	11.3246	13.0452	10.0232	11.1063	10.2338	-0.046333	0.908755	0.169226	0.703195	-0.0949772	0.913013
AT1G16260	WAKL8	protein_coding	9.10816	9.10816	9.10816	7.05661	7.50279	7.12005	1.93737	1.69465	1.56611	1.02031	1.39284	1.39807	8.73973	10.1214	12.0719	6.51843	7.63539	6.65672	-0.15657	0.543164	-0.235242	0.607092	-0.472578	0.0201693
AT1G16270	NA	protein_coding	9.54425	9.54425	9.54425	8.64031	8.73281	8.74319	7.69561	9.94028	7.9821	8.28191	9.0106	7.939	6.32625	6.18584	4.90054	4.2045	5.7689	5.88294	-0.185584	0.25067	-0.00829723	0.99147	-0.10604	0.915329
AT1G16280	RH36	protein_coding	8.44598	8.44598	8.44598	9.53504	10.0809	9.38884	52.9967	59.4391	58.9006	57.0505	59.2765	58.6855	10.8389	10.6288	12.4431	11.1127	12.5201	10.7131	0.0587677	0.878676	0.0411631	0.933633	0.0232358	0.989771
AT1G16290	NA	protein_coding	0.0690174	0.0690174	0.0690174	0.230069	0.0465935	0.0603161	0	0	0	0	0	0	0.0885717	0	0.0626113	0.179464	0.131842	0.0533799	0.0621826	NA	NA	NA	0.0764364	NA
AT1G16300	GAPCP2	protein_coding	13.3845	13.3845	13.3845	11.6212	12.0198	12.5131	16.0305	16.1013	13.567	12.8083	13.3259	12.989	12.6228	11.7188	12.9893	12.2621	12.4868	14.5409	-0.116447	0.663514	-0.175101	0.593536	0.0681995	0.944387
AT1G16310	MTP10	protein_coding	2.63761	2.63761	2.63761	3.16845	2.55066	3.11497	1.96928	2.21552	1.11856	1.95848	1.37586	1.96446	4.34549	3.32677	4.10654	4.9585	3.99454	5.62378	-0.184218	0.626966	0.00993156	0.99274	0.220282	0.733792
AT2G47770	TSPO	protein_coding	0.95527	0.95527	0.95527	0.212292	0.19347	0.584384	0.659729	0.905762	0.74946	2.74107	2.17892	3.4786	0	0.15027	0.389971	0.372593	0.121655	0.443299	-0.349521	NA	0.680595	0.000767382	0.0767954	NA
AT1G16330	CYCB3;1	protein_coding	3.99535	3.99535	3.99535	5.91933	5.74031	5.77464	6.41809	6.044	5.17963	6.03552	6.06648	5.79742	4.46998	3.84079	3.276	4.22885	3.84874	4.31824	0.360271	0.104987	0.0302304	0.96934	0.076797	0.95516
AT1G16340	KDSA2	protein_coding	18.6326	18.6326	18.6326	24.1828	20.8788	22.9571	27.9511	27.675	27.093	26.7137	23.7153	28.3711	22.0987	21.3019	26.4977	23.9766	25.4308	23.9198	0.0925083	0.734559	-0.0432563	0.940972	0.0689068	0.93725
AT1G16350	NA	protein_coding	37.7325	37.7325	37.7325	36.7367	40.3393	39.6553	64.5186	65.2843	65.6261	62.8127	53.8045	62.2709	34.7991	29.3596	28.5343	27.9989	31.9838	30.5439	0.000368648	0.999526	-0.100046	0.77288	-0.0264348	0.98706
AT1G16360	ALIS4	protein_coding	0.331605	0.331605	0.331605	0.276351	0.447732	0.217348	0	0.0436693	0.0722671	0.151837	0.145457	0.08159	0.319167	0.304287	0.338429	0.377239	0.369517	0.384708	0.0623357	NA	0.0562127	NA	0.0471036	NA
AT1G16370	2006-10-01	protein_coding	1.70576	1.70576	1.70576	1.13723	1.57379	1.0435	0	0	0	0.0347131	0.0498815	0	1.71475	2.23605	1.93429	1.73721	1.48442	1.49519	-0.252005	0.453903	0.0245	NA	-0.187411	0.828705
AT1G16380	CHX1	protein_coding	0	0	0	0	0	0	0	0	0	0	0	0	0	0	0	0	0	0	NA	NA	NA	NA	NA	NA
AT1G16390	2003-10-01	protein_coding	6.40367	6.40367	6.40367	7.17741	9.51083	10.2194	0.879007	0.909302	1.21353	1.7338	1.27013	0.959059	5.75258	5.54765	5.12732	6.04512	5.88592	5.72798	0.440684	0.0196919	0.166976	0.769613	0.0897616	0.93215
AT1G16400	CYP79F2	protein_coding	13.5947	13.5947	13.5947	9.14621	9.78725	8.91059	1.25743	1.45462	1.29619	1.03748	0.465879	1.43727	23.8185	19.8817	23.3409	20.7474	21.9458	23.0006	-0.508943	0.000483557	-0.158523	0.790975	-0.0198631	0.99049
AT1G16410	CYP79F1	protein_coding	17.8621	17.8621	17.8621	25.0681	23.1125	35.7326	1.19321	0.686081	0.729884	0.283987	0.122424	0.618033	48.7111	33.4886	47.6841	44.0272	55.8623	50.943	0.26502	0.375941	-0.333808	0.225076	0.187191	0.699092
AT1G16420	AMC8	protein_coding	0.0745367	0.0745367	0.0745367	0.248468	0.352237	0.325698	0.294152	0.0392632	0.0649756	0.0455058	0.196171	0.0366789	1.14786	1.83693	1.72427	1.11444	1.42386	1.49887	-0.0312024	NA	-0.0243893	NA	-0.10815	0.935269
AT1G16430	MED22A	protein_coding	12.0572	12.0572	12.0572	12.632	12.0934	13.8487	16.484	17.6021	15.4655	17.6666	19.0397	21.5292	14.9207	16.8894	20.1573	18.0273	17.6583	16.2528	0.0833633	0.846703	0.189349	0.647258	0.00605078	0.99552
AT1G16440	RHS3	protein_coding	1.08264	1.08264	1.08264	0.353821	0.730888	0.946146	0.439819	0.402561	0.111031	0.544327	0.335219	0.219371	1.18506	1.36912	1.47322	1.07638	1.13545	1.13287	-0.289957	0.324307	0.0338644	NA	-0.132712	0.913298
AT1G16445	NA	protein_coding	7.57297	7.57297	7.57297	9.32103	9.51711	9.57095	14.3683	15.3429	14.3203	15.8619	14.0028	17.3143	8.59719	9.04146	8.87822	9.3157	9.86688	8.19999	0.107155	0.787127	0.0955113	0.870214	0.0429749	0.980753
AT1G16450	NA	tRNA	0	0	0	0	0	0	0	0	0	0	0	0	0	0	0	0	0	0	NA	NA	NA	NA	NA	NA
AT1G16460	STR2	protein_coding	45.1953	45.1953	45.1953	52.4692	54.8057	51.1411	6.76579	7.36236	6.03494	5.62216	5.61508	9.57745	60.7242	66.7115	82.4746	71.4544	70.4908	71.527	0.159626	0.214179	0.0469214	0.954246	0.0321507	0.979474
AT1G16470	PAB1	protein_coding	77.9941	77.9941	77.9941	82.9349	99.1573	94.4198	62.1269	64.0682	60.884	58.789	55.594	76.2493	116.346	127.005	171.558	165.091	134.794	148.273	0.168827	0.14651	0.0372155	0.950193	0.109028	0.876145
AT1G16480	NA	protein_coding	0.993874	0.993874	0.993874	1.06628	1.17997	1.13813	1.28487	1.82335	1.28464	1.50648	1.26277	1.29859	0.769676	0.539112	0.792807	0.957987	0.676504	0.60965	0.13329	0.760108	-0.0603435	0.94427	0.0544999	0.979474
AT1G16489	NA	ncRNA	2.90476	2.90476	2.90476	3.76562	3.43175	3.59627	2.62702	5.35543	2.74317	3.84237	2.33595	3.33529	4.19372	4.06166	4.5017	4.09129	4.00754	2.62106	0.0895018	0.841497	-0.0545498	0.948068	-0.106526	0.93725
AT1G16490	ATMYB58	protein_coding	0.676137	0.676137	0.676137	0.37565	0.342344	0.369308	0.0833847	0.0445205	0.0736757	0.051599	0.0741459	0.0831803	1.08463	0.709069	1.07341	0.769184	1.02252	1.37272	-0.0876397	NA	0.00338573	NA	0.0538666	0.978849
AT1G16500	NA	protein_coding	6.15251	6.15251	6.15251	5.62353	7.3692	6.24406	5.09103	3.24092	2.76815	2.90803	2.69876	3.76008	8.46873	7.38878	9.63248	9.41827	9.73098	12.587	0.0774889	0.865335	-0.102079	0.893307	0.24586	0.616819
AT1G16510	SAUR41	protein_coding	7.09091	7.09091	7.09091	4.32083	4.24658	4.69767	1.69256	1.62663	0.498494	1.32666	1.00335	2.64517	5.87092	4.43778	4.61704	7.13738	4.29672	6.81114	-0.154146	0.706069	0.112323	0.85042	0.187043	0.822705
AT1G16515	NA	protein_coding	1.12902	1.12902	1.12902	5.85447	4.5732	3.28893	0.742595	0.594727	1.96839	1.14881	0.660318	1.48155	3.38076	4.93338	4.77972	11.743	6.70987	4.075	0.224092	0.433029	0.00601746	NA	0.305738	0.545331
AT1G16520	NA	protein_coding	22.0936	22.0936	22.0936	28.2407	26.2322	26.2618	20.5019	19.4918	18.8555	19.6668	18.3659	18.3229	25.627	22.1976	22.5658	25.5107	24.3982	24.377	0.201586	0.240612	-0.0364715	0.954246	0.0733418	0.934629
AT1G16530	LBD3	protein_coding	3.41754	3.41754	3.41754	2.24395	4.19487	4.34426	1.07283	1.55475	0.406249	0.284518	0.408842	0.535101	5.38259	5.53891	4.29818	5.45309	4.55014	6.24761	0.0866814	0.857128	-0.172502	NA	0.0594664	0.976453
AT1G16540	ABA3	protein_coding	5.96645	5.96645	5.96645	5.70557	6.07853	6.88911	13.7352	15.0669	14.0588	15.2327	15.1319	13.3812	6.82159	7.43263	8.15178	7.19302	7.69049	7.38338	-0.103304	0.733087	0.0387689	0.949386	-0.00123922	0.999006
AT1G16550	NA	pseudogene	2.9447	2.9447	2.9447	2.16533	3.06965	2.30854	3.03342	2.62329	2.75572	2.59093	1.78555	2.45062	2.5286	2.74753	2.55352	1.6609	2.34383	1.8756	-0.136476	0.732943	-0.170068	0.755496	-0.280158	0.575686
AT1G16560	NA	protein_coding	38.89	38.89	38.89	36.5191	41.6771	42.4837	38.4278	39.9662	37.3851	30.2977	35.5829	35.0755	45.0095	47.6024	51.1618	44.7459	45.0074	45.4869	-0.0326956	0.89363	-0.163602	0.521604	-0.0741142	0.906926
AT1G16570	NA	protein_coding	11.017	11.017	11.017	9.35757	10.8254	9.7793	14.7392	17.3797	15.1851	14.9664	14.9784	16.8603	13.9164	14.3967	18.1313	13.0862	14.0671	14.4543	-0.103886	0.728893	-2.39593e-05	0.999987	-0.129509	0.832959
AT1G16590	REV7	protein_coding	6.20769	6.20769	6.20769	4.63621	5.22133	5.7808	5.0201	4.18129	3.99202	4.53545	4.19605	4.00624	5.94221	5.92308	7.80101	6.54928	6.28561	6.29665	-0.155341	0.684486	-0.0149119	0.987814	-0.02351	0.991651
AT1G16600	NA	pseudogene	0	0	0	0	0	0	0	0	0	0	0	0.185194	0	0	0	0	0	0	NA	NA	0.0106385	NA	NA	NA
AT1G16610	SR45	protein_coding	27.9724	27.9724	27.9724	27.6875	20.7038	25.7021	27.7158	30.5424	28.8747	31.5953	31.9491	27.2057	19.7168	16.5205	14.0465	12.8105	14.8367	16.3997	-0.0862169	0.749364	0.0645379	0.90135	-0.152807	0.82493
AT1G16620	NA	transposable_element	1.16473	1.16473	1.16473	0.889769	0.982886	0.890653	0.359102	0.575192	0.31729	0.399986	0.191589	0.644799	1.16776	1.25963	1.28776	1.13573	1.52966	1.12604	-0.24036	0.463178	0.00280578	NA	0.0187262	0.993245
AT1G16630	NA	protein_coding	5.51236	5.51236	5.51236	7.49524	7.3938	7.57471	1.00183	0.916961	1.07486	1.28416	1.97255	1.62398	4.16536	3.82221	3.28994	3.1119	3.55623	4.23536	0.206243	0.34522	0.381836	0.208786	-0.0343737	0.98706
AT1G16635	NA	ncRNA	0	0	0	0.511855	0.777456	0.301929	0.227238	0.970609	0.401558	0.421849	1.11133	0.623372	0.517265	0.845397	0.470127	1.42239	0.733304	0.445346	0.147186	NA	0.053933	NA	0.119892	0.900652
AT1G16640	NA	protein_coding	1.7356	1.7356	1.7356	3.70872	1.89275	1.98349	2.1075	2.03948	1.74573	1.54866	2.69387	2.03664	3.51233	3.22024	2.84621	5.20733	3.40049	3.30427	0.105004	0.814129	0.0320887	0.970758	0.178264	0.850192
AT1G16650	NA	protein_coding	5.35308	5.35308	5.35308	3.94388	5.06725	4.01714	13.5478	13.9151	12.6805	12.291	13.3739	13.1138	5.48832	6.01044	5.77994	4.61459	6.44674	5.04026	-0.29245	0.251766	-0.0293682	0.965173	-0.0724975	0.956339
AT1G16660	NA	transposable_element	0	0	0	0	0	0	0.0221858	0.165835	0.117615	0.137287	0.217004	0.132788	0	0.0235824	0	0	0	0	NA	NA	0.0999569	NA	-0.0201809	NA
AT1G16670	NA	protein_coding	5.50835	5.50835	5.50835	5.15426	6.4979	6.99281	5.77778	6.16972	4.95341	4.77891	5.54456	6.39134	9.63616	10.2155	14.4126	10.667	9.04565	9.64175	-0.0261329	0.956975	0.000263082	0.999987	-0.171783	0.772547
AT1G16680	NA	protein_coding	13.589	13.589	13.589	17.3749	16.8084	15.3734	24.2886	24.8085	22.7587	24.8889	24.5778	24.5725	14.0647	14.8853	16.0429	13.3111	15.8538	15.4412	0.0728046	0.788371	0.0540532	0.914615	-0.00477126	0.995618
AT1G16690	NA	protein_coding	6.52995	6.52995	6.52995	5.21702	5.6835	6.03683	4.20623	3.63873	2.54038	3.13	3.03003	2.94777	5.71366	5.29164	5.50771	4.77113	4.57037	4.67479	-0.0674945	0.866963	-0.107228	0.877115	-0.181457	0.763433
AT1G16700	NA	protein_coding	84.4088	84.4088	84.4088	65.4873	80.7171	80.7494	86.6163	82.0445	83.5778	82.6362	68.8557	88.7168	122.678	125.88	166.706	166.875	123.776	149.615	-0.177666	0.171161	-0.0477165	0.92833	0.0840303	0.924415
AT1G16705	NA	protein_coding	0.126241	0.126241	0.126241	0.701371	0.681799	0.551625	0.373648	0.598491	0.660284	0.38536	0.996746	0.434854	0.729035	0.397169	0.629877	0.820648	0.723465	0.585828	0.0501267	NA	0.0153683	NA	0.0654163	NA
AT1G16710	HAC12	protein_coding	8.25003	8.25003	8.25003	7.52764	7.6796	7.73679	8.17079	9.58586	7.60667	8.2235	9.45071	7.33882	6.20995	5.63203	4.95833	4.30077	5.54626	5.14145	-0.0774079	0.710866	-0.00332871	0.997025	-0.135441	0.841011
AT1G16720	HCF173	protein_coding	139.622	139.622	139.622	146.331	148.538	149.536	12.7912	12.9835	11.0535	12.0614	10.999	15.3773	119.576	125.306	104.755	97.7408	112.947	110.118	0.111314	0.28423	0.0685476	0.910268	-0.108431	0.858238
AT1G16730	UP6	protein_coding	6.39296	6.39296	6.39296	5.29544	8.78869	9.65022	11.8119	10.4701	8.714	10.2897	11.8288	12.8125	11.4113	11.2755	11.2301	11.4853	12.9525	12.4062	0.340208	0.218606	0.141181	0.799691	0.101853	0.917716
AT1G16740	NA	protein_coding	49.8651	49.8651	49.8651	58.3933	63.5872	57.0774	56.3197	54.0377	50.7866	56.0692	54.2039	63.7828	57.7446	53.7025	61.534	65.4861	52.9201	57.9154	0.119535	0.599196	0.113897	0.776177	0.0313523	0.983468
AT1G16750	NA	protein_coding	5.05229	5.05229	5.05229	5.67241	4.7609	5.84111	3.99806	4.46333	4.0372	2.7632	3.78594	4.48033	4.32248	3.39427	3.70009	2.60009	4.25595	3.21561	0.0481052	0.91403	-0.112143	0.865187	-0.119372	0.917165
AT1G16760	NA	protein_coding	0	0	0	0	0	0	0	0	0	0	0.0384243	0	0	0	0	0	0	0	NA	NA	0.0128256	NA	NA	NA
AT1G16770	NA	protein_coding	0	0	0	0.0817835	0.29813	0.192967	0.944	0.62033	0.513283	0.853764	0.516559	0.796812	0.188909	0.0771865	0.367235	0.23923	0.328066	0.227702	0.0951926	NA	0.0303706	0.970124	0.0480136	NA
AT1G16780	VHP2;2	protein_coding	5.23416	5.23416	5.23416	7.22124	7.37545	6.75396	11.2985	14.7296	11.5447	12.3318	13.1901	12.3599	5.68025	5.41543	5.35382	4.72704	5.63686	5.21653	0.104963	0.730817	0.0209628	0.973723	-0.0594048	0.961936
AT1G16790	NA	protein_coding	20.4925	20.4925	20.4925	24.4573	25.0045	26.2664	12.4303	13.4334	8.20413	8.80403	11.5857	14.0432	22.5972	20.1375	21.7577	25.3602	21.458	21.837	0.244818	0.268506	0.0199284	0.983161	0.0819217	0.935269
AT1G16800	NA	protein_coding	1.68716	1.68716	1.68716	1.61434	1.62413	1.54272	2.89756	4.18858	2.81893	2.86122	3.09731	2.59834	1.29309	1.15499	0.71568	0.700713	0.885318	1.01492	-0.296599	0.21729	-0.158038	0.714568	-0.177472	0.840934
AT1G16810	NA	protein_coding	60.7112	60.7112	60.7112	71.0985	73.7749	79.8837	81.5687	74.5971	72.7847	76.9623	79.7124	86.1355	75.9863	74.3989	99.5701	78.4005	73.4945	75.7623	0.205512	0.156813	0.091188	0.822744	-0.109459	0.8609
AT1G16820	NA	protein_coding	3.98921	3.98921	3.98921	4.28968	5.12559	4.49841	10.0298	12.2015	8.18894	9.19195	9.8217	9.68863	3.7983	5.73546	6.36231	3.09517	3.52346	4.77733	0.129374	0.769089	-0.0530035	0.948997	-0.281413	0.628595
AT1G16825	RTNLB23	protein_coding	5.82142	5.82142	5.82142	8.17082	9.30797	6.82795	10.58	8.06977	7.21139	9.53987	6.58543	9.04634	7.27417	8.35417	10.8401	9.06243	7.80389	9.00489	0.306461	0.299547	-2.51986e-06	0.999987	-0.0192023	0.992978
AT1G16830	NA	protein_coding	1.4571	1.4571	1.4571	0.959452	1.42088	1.46204	2.02325	3.21232	2.82264	3.26179	3.03003	3.21334	1.21199	1.61296	1.8359	1.47344	1.23709	0.918262	-0.109926	0.811318	0.152516	0.801062	-0.188189	0.832542
AT1G16840	NA	protein_coding	19.3679	19.3679	19.3679	17.9073	17.3198	18.1261	14.5452	17.7398	12.2216	17.2513	17.0546	18.7771	20.6818	21.107	24.454	21.7983	21.5362	19.3953	-0.227549	0.195466	0.221625	0.443357	-0.0611466	0.94645
AT1G16850	NA	protein_coding	1.60209	1.60209	1.60209	2.22523	2.43353	2.33351	46.7602	51.9013	46.5528	50.5352	45.093	51.7043	2.48433	2.45018	3.20956	4.33944	3.65553	4.85314	0.210637	0.542813	0.03422	0.954113	0.370169	0.399714
AT1G16858	CPuORF55	protein_coding	0	0	0	0	0	0	0	0	0	0	0	0	0	0	0	0	0	0	NA	NA	NA	NA	NA	NA
AT1G16860	NA	protein_coding	0	0	0	0	0	0	0	0	0	0	0	0	0	0	0	0	0	0	NA	NA	NA	NA	NA	NA
AT1G16870	NA	protein_coding	25.5386	25.5386	25.5386	25.1201	26.3373	26.6545	80.8732	84.518	77.2066	85.8404	81.1614	79.7873	23.9476	23.1169	24.0887	21.2928	21.6467	22.6736	-0.0238361	0.933742	0.0387868	0.933441	-0.0993197	0.870441
AT1G16880	ACR11	protein_coding	243.842	243.842	243.842	273.942	291.479	278.733	80.1705	60.8789	69.8853	67.8957	66.449	73.6619	223.955	232.413	178.532	197.412	198.966	180.955	0.0818294	0.491294	-0.00594253	0.99393	-0.119283	0.849815
AT1G16890	UBC36	protein_coding	106.418	106.418	106.418	100.042	104.688	106.005	148.622	133.515	147.057	149.027	152.176	137.274	134.262	120.017	138.288	143.357	123.761	130.087	-0.0807658	0.574071	0.040707	0.939465	0.0221665	0.987069
AT1G16900	ALG9	protein_coding	10.4803	10.4803	10.4803	11.9112	10.9521	9.74449	20.0659	22.1329	18.8559	20.802	21.0754	18.8393	11.6379	10.238	9.31215	7.43506	7.95325	8.69793	-0.0392418	0.912771	0.00651396	0.99274	-0.304074	0.331787
AT1G16905	NA	protein_coding	2.01475	2.01475	2.01475	0.879497	1.263	0.754604	0.638921	0.492745	0.501803	0.351439	0.189377	0.0708173	1.29279	1.54693	2.25204	1.96458	1.28291	2.4487	-0.473923	0.0586807	-0.202275	NA	0.0813495	0.960024
AT1G16910	LSH8	protein_coding	0.646898	0.646898	0.646898	0.239604	0.363933	0.565341	0	0	0	0	0	0	0.207545	0.226136	0.489045	0	0.549225	0	-0.0140971	NA	NA	NA	-0.0538461	NA
AT1G16916	NA	protein_coding	20.5895	20.5895	20.5895	23.1166	26.2071	25.3036	21.16	18.5282	23.1833	20.9503	21.826	21.0026	33.1663	34.5252	52.0465	55.7688	39.7413	38.1523	0.158096	0.609588	0.0303855	0.970165	0.132408	0.885042
AT1G16920	RABA1B	protein_coding	68.8925	68.8925	68.8925	63.428	70.2806	72.2484	25.3537	25.1726	26.6913	25.8368	21.0096	22.1705	74.027	77.4087	97.8143	83.6692	78.5446	78.1489	0.0618703	0.778941	-0.116459	0.810508	-0.0370212	0.976453
AT1G16930	NA	protein_coding	4.5802	4.5802	4.5802	8.29073	9.17651	6.06869	1.60346	1.75114	2.76912	3.2473	3.49968	3.19905	6.77852	8.32828	7.13734	8.59614	9.59618	7.0849	0.329405	0.190957	0.375018	0.225482	0.150316	0.845067
AT1G16940	NA	protein_coding	0	0	0	0	0	0	0	0	0	0	0	0	0	0	0	0	0	0	NA	NA	NA	NA	NA	NA
AT1G16950	NA	protein_coding	0	0	0	0	0	0	0	0	0	0.110502	0	0	0	0	0	0	0	0	NA	NA	0.0115117	NA	NA	NA
AT1G17960	NA	protein_coding	9.36763	9.36763	9.36763	10.1966	9.8948	8.40937	26.7204	23.6991	22.1093	42.329	35.8913	43.5886	3.721	4.67805	6.82163	6.08958	8.5619	5.22441	-0.0470592	0.931103	0.667177	8.62755e-08	0.272345	0.607223
AT1G16970	KU70	protein_coding	10.6442	10.6442	10.6442	9.40493	11.3415	11.4316	13.5381	14.5916	13.4151	13.8059	15.2258	15.0826	10.8072	10.2212	11.4207	12.1437	11.133	11.175	-0.0116356	0.976295	0.0882057	0.844659	0.0831433	0.918923
AT1G16980	ATTPS2	protein_coding	0	0	0	0	0	0	0.319202	0.319551	0.246781	0.197524	0.248356	0.218913	0.0519003	0	0	0	0.0257519	0	NA	NA	-0.0802667	NA	-0.0124273	NA
AT1G17000	ATTPS3	protein_coding	0	0	0	0	0	0	0.0837039	0	0.0739577	0	0.0372149	0	0	0.0222432	0.0192414	0	0	0	NA	NA	-0.0448684	NA	-0.0226507	NA
AT1G17010	NA	protein_coding	0	0	0	0	0	0	0	0	0	0	0	0	0	0	0	0	0	0	NA	NA	NA	NA	NA	NA
AT1G17020	SRG1	protein_coding	6.33546	6.33546	6.33546	1.74016	2.93147	3.6082	15.4509	11.3618	12.0384	14.2547	10.8663	14.4322	10.2316	12.2803	29.964	14.808	8.74825	20.6461	-0.550665	0.0172413	0.0413247	0.955313	-0.0628614	0.972692
AT1G17030	NA	protein_coding	0.901719	0.901719	0.901719	0.601175	0.852249	0.788036	1.60135	1.26665	1.25768	0.513813	0.158214	0.946621	1.5815	1.13477	1.47244	1.56314	1.49286	1.72029	-0.215941	0.532147	-0.387967	0.13471	0.109394	0.934514
AT1G17040	SHA	protein_coding	3.41599	3.41599	3.41599	3.98088	3.48731	3.64063	6.49383	6.62712	7.00873	6.05308	6.68799	6.45742	3.60863	4.58718	4.17598	3.95378	4.27075	3.9308	-0.144725	0.677389	-0.0430659	0.952798	-0.0150032	0.993245
AT1G17050	SPS2	protein_coding	43.44	43.44	43.44	53.4929	61.5724	62.5052	9.02923	8.7502	8.96149	8.4193	9.01867	11.8141	35.5964	43.6823	31.6173	38.0593	39.1961	38.0095	0.372851	9.34841e-05	0.117357	0.830534	0.0500679	0.97115
AT1G17060	CYP72C1	protein_coding	11.0872	11.0872	11.0872	8.66041	9.22652	9.88128	1.73286	1.67693	1.10047	1.44091	0.625976	1.18842	13.1367	12.6346	13.9419	17.1266	13.5955	15.9192	-0.184659	0.430186	-0.179427	0.745069	0.206368	0.588994
AT1G17070	STIPL1	protein_coding	4.03574	4.03574	4.03574	3.99958	4.6636	4.57549	6.24154	6.51171	5.35633	4.99436	6.15603	5.83263	3.24281	3.01219	2.35831	2.17443	2.63925	2.67143	0.152916	0.622274	-0.0645112	0.925054	-0.141907	0.882057
AT1G17080	NA	protein_coding	55.375	55.375	55.375	43.4695	51.3327	49.5975	68.767	72.1983	74.0889	75.1835	71.9031	84.2568	82.1126	90.2141	129.774	97.9632	102.887	100.466	-0.153266	0.411185	0.108324	0.765408	0.00918156	0.99439
AT1G17090	NA	protein_coding	3.72823	3.72823	3.72823	4.53106	4.48327	3.36001	2.29892	2.20938	3.24999	1.56485	1.83979	1.83463	5.08356	6.41455	5.97166	10.1488	7.49289	5.85714	0.0771098	0.877277	-0.215073	0.649566	0.293839	0.549254
AT1G17100	NA	protein_coding	42.5851	42.5851	42.5851	57.0505	63.6324	92.1317	48.3869	51.9575	42.7529	57.9461	50.9971	53.009	57.6008	50.3422	47.3222	58.1417	63.5738	80.6054	0.484249	0.0275309	0.173301	0.520107	0.32227	0.24757
AT1G17110	UBP15	protein_coding	19.111	19.111	19.111	19.4387	20.107	18.4746	14.3008	17.4701	12.6356	14.1626	17.6171	14.8445	17.4321	17.6677	15.0433	14.2965	17.4487	16.7139	0.0383184	0.872098	0.0733156	0.891962	-0.0401093	0.977582
AT1G17120	CAT8	protein_coding	15.5346	15.5346	15.5346	12.9461	13.8487	12.6623	12.0843	15.1072	14.844	15.2597	11.9248	13.8678	15.7507	14.2548	12.6247	13.8531	11.8575	10.9366	-0.113299	0.645066	-0.0139053	0.985508	-0.176934	0.742288
AT1G17130	NA	protein_coding	27.4662	27.4662	27.4662	31.0907	37.1839	36.0693	49.849	52.805	51.535	54.6995	55.4074	62.1948	30.1587	28.9965	33.9774	32.0337	34.1837	32.5462	0.143755	0.438167	0.15939	0.499154	0.0838201	0.902649
AT1G17140	ICR1	protein_coding	23.8852	23.8852	23.8852	31.8902	29.8859	32.6769	5.42863	4.84171	5.01457	4.50448	4.1689	7.63069	24.7948	23.3109	27.2271	24.1847	31.772	27.7102	0.168638	0.328808	0.0792087	0.920996	0.13888	0.79733
AT1G17145	NA	protein_coding	12.6942	12.6942	12.6942	10.4426	10.7005	10.4809	19.3051	20.2083	20.481	22.094	22.2114	20.6728	14.1757	15.8132	17.3375	14.0422	17.8187	14.8084	-0.181786	0.454136	0.111937	0.794697	-0.0100895	0.994037
AT1G17147	VQ1	protein_coding	6.02859	6.02859	6.02859	3.63647	4.65131	2.86007	0.679751	0.998059	0.900905	0.420634	0.755545	1.27141	5.96826	5.23842	7.96915	8.95768	5.04523	7.85994	-0.302637	0.328618	-0.00885893	NA	0.117137	0.925649
AT1G17150	NA	protein_coding	0	0	0	0	0	0.0720899	0	0	0	0.0503613	0.0723673	0	0	0	0.0374166	0	0	0	0.0148455	NA	0.0245	NA	-0.0148332	NA
AT1G17160	NA	protein_coding	17.4001	17.4001	17.4001	18.4136	18.51	18.7611	5.27641	5.67401	5.51566	5.10456	6.14559	7.00562	25.7132	23.5401	24.7708	23.3569	21.2959	22.1964	0.0663741	0.821422	0.115498	0.851743	-0.123432	0.829374
AT1G17170	GSTU24	protein_coding	107.195	107.195	107.195	44.4563	58.6656	67.8905	6.78975	7.00456	5.99918	5.98186	8.39106	5.73993	79.5609	88.7467	126.715	148.391	133.916	186.926	-0.285027	0.36039	0.0153128	0.987744	0.563498	0.00454757
AT1G17180	GSTU25	protein_coding	78.667	78.667	78.667	60.9039	75.8124	82.7836	8.84053	6.06871	4.56497	4.54697	9.08611	10.6514	84.6769	93.9093	138.771	235.874	156.278	275.144	-0.0945034	0.710948	0.180017	0.747615	0.837065	1.55772e-05
AT1G17190	GSTU26	protein_coding	31.999	31.999	31.999	13.6299	19.6582	19.016	2.63085	2.58457	2.69645	2.34431	0.935745	2.04704	38.3274	40.1572	47.8492	44.3764	30.156	44.9605	-0.815256	2.35253e-09	-0.208189	0.666687	-0.058121	0.965365
AT1G17200	NA	protein_coding	57.1347	57.1347	57.1347	56.1656	61.2697	58.8655	13.8962	14.2405	12.8723	10.5408	11.2604	15.7626	61.8065	57.416	69.4006	74.5781	62.7085	63.4291	0.0427539	0.860456	-0.0773039	0.914615	0.087828	0.903452
AT1G17210	ATILP1	protein_coding	24.4857	24.4857	24.4857	22.2759	22.6437	24.1061	18.3093	19.9279	17.8653	19.259	19.7302	18.7628	21.0252	19.5712	18.5243	15.5882	18.228	17.9242	-0.088661	0.590655	0.0520077	0.914615	-0.166566	0.688121
AT1G17220	FUG1	protein_coding	106.224	106.224	106.224	138.716	140.446	137.9	69.5644	68.2118	61.7477	60.2261	68.6692	68.1025	73.6979	76.3553	52.3056	65.095	79.2165	69.4122	0.242714	0.00265462	-0.00227017	0.997025	0.0636888	0.957904
AT1G17230	NA	protein_coding	2.98326	2.98326	2.98326	2.54039	2.50338	2.19293	1.26534	1.7624	1.65271	1.05535	1.49204	1.00156	1.96792	1.7982	1.83375	1.66745	1.81085	1.91919	-0.221678	0.425639	-0.241785	0.578848	-0.0343377	0.98706
AT1G17232	NA	ncRNA	1.46065	1.46065	1.46065	1.62303	1.20521	1.06375	1.68126	2.43649	2.12215	1.88259	1.92212	1.83687	0.728969	0.595699	0.331269	0.474761	0.930085	0.753139	-0.0033166	0.995334	-0.0677676	0.937086	0.107988	0.924722
AT1G17235	RTFL11	protein_coding	0	0	0	0	0	0	0.273316	1.16743	1.69045	0.50739	0.243034	0.681617	0	0.290521	0.376972	0.180087	0	0.214261	NA	NA	-0.0952489	NA	-0.0243306	NA
AT1G17240	RLP2	protein_coding	0.216616	0.216616	0.216616	0	0.146237	0.227168	0.213714	0.228211	0.264362	0.238046	0.342063	0.277147	0.389184	0.477051	0.432322	0.140815	0.193106	0.201044	-0.141118	NA	0.0530309	NA	-0.337813	0.388426
AT1G17255	NA	ncRNA	1.33103	1.33103	1.33103	1.33471	1.38074	1.1916	2.43422	2.71906	2.46209	2.57659	2.44932	2.09278	0.916567	1.07243	1.01606	1.32955	1.19897	1.4312	-0.0105248	0.984665	-0.0604419	0.939184	0.255787	0.673785
AT1G17250	AtRLP3	protein_coding	0.483061	0.483061	0.483061	0.195186	0.444701	0.460538	0.0433262	0.0925305	0.229689	0	0.231155	0.17288	0.648102	0.690804	0.557739	0.570949	0.671114	0.543436	-0.049984	0.913631	0.00923719	NA	-0.0322115	0.989366
AT1G17260	AHA10	protein_coding	0.315602	0.315602	0.315602	0.428616	0.568166	0.551625	2.42179	2.5676	1.34502	2.48343	3.38401	2.81275	0.85504	0.496461	0.572616	0.455916	0.5359	0.406825	-0.103691	0.814932	0.292722	0.408605	-0.188694	0.82948
AT1G17270	NA	protein_coding	5.60282	5.60282	5.60282	4.18817	4.84842	4.13972	5.98002	7.51255	6.97097	6.68573	7.77509	7.09327	5.78487	6.19621	7.00036	6.32419	6.19473	6.14551	-0.149838	0.663651	0.0642742	0.926745	-0.0138351	0.993245
AT1G17275	NA	transposable_element	0	0	0	0	0	0	0.0905188	0.0161098	0.0266597	0	0.0804895	0.0150495	0	0	0	0	0	0	NA	NA	-0.019786	NA	NA	NA
AT1G17277	NA	transposable_element	0	0	0	0	0	0	0	0	0	0	0	0	0	0	0	0	0	0	NA	NA	NA	NA	NA	NA
AT1G17280	UBC34	protein_coding	32.9505	32.9505	32.9505	37.1993	37.8459	36.7057	30.9486	32.0297	31.6345	36.3175	34.3031	38.1369	33.8853	37.412	43.0446	39.8127	43.0261	40.3	0.132627	0.471613	0.193005	0.425508	0.103804	0.864089
AT1G17285	NA	protein_coding	4.45721	4.45721	4.45721	3.50816	3.25981	3.73297	1.46583	1.27178	0.647578	1.02045	0.325855	0.731119	6.79256	7.79052	10.2772	11.3485	6.03112	10.1983	-0.168403	0.675482	-0.0964185	NA	0.0955112	0.943974
AT1G17290	ALAAT1	protein_coding	67.3658	67.3658	67.3658	59.191	65.1589	62.4344	82.3103	109.766	87.6061	95.2235	95.6524	85.1995	69.0694	74.0159	87.8635	68.1663	76.6629	75.354	-0.0714959	0.641016	0.00195498	0.997353	-0.0534791	0.94752
AT1G17300	NA	protein_coding	3.44392	3.44392	3.44392	0.797242	1.74374	1.37946	0.70787	0.453533	0.500359	0.0876069	0.62944	0.0706135	3.59098	6.01944	5.27218	3.35816	2.64981	3.88445	-0.485306	0.042812	-0.0961491	NA	-0.32423	0.514272
AT1G17310	NA	protein_coding	0.152493	0.152493	0.152493	0	0.308843	0	0.150449	0.240983	0.265863	0	0	0.0750404	1.17418	0.3998	0.760861	0.396521	0.194202	1.29736	-0.000999613	NA	-0.0684617	NA	-0.0507359	NA
AT1G17330	NA	protein_coding	18.0385	18.0385	18.0385	17.2791	20.9262	16.2173	9.20525	11.741	8.76603	10.0634	8.09439	10.101	20.6215	22.3418	25.8629	24.8677	20.3979	18.8425	0.111704	0.721102	-0.0402818	0.96125	-0.0772507	0.938851
AT1G17340	SAC5	protein_coding	10.6842	10.6842	10.6842	8.16193	9.4669	8.78278	4.54582	5.94461	4.977	5.36098	5.68245	5.02758	9.08371	11.3271	10.4951	7.83531	9.88598	8.26343	-0.263472	0.0898916	0.0498117	0.94427	-0.207613	0.605468
AT1G17345	NA	protein_coding	1.13905	1.13905	1.13905	1.12504	1.11074	1.10605	0.124865	0.60001	0.110327	0.463605	0	0.249119	0.974513	0.929079	0.975917	0.987277	0.80589	0.783086	-0.0310822	0.950687	-0.0137068	NA	-0.0426544	0.983594
AT1G17350	NA	protein_coding	16.2113	16.2113	16.2113	14.7072	17.5246	17.8438	15.4879	14.4847	12.5218	11.4633	9.99138	15.6014	21.0018	22.4347	29.2735	21.7438	22.8014	22.1403	-0.0815592	0.808927	-0.126641	0.824711	-0.0977319	0.908626
AT1G17360	NA	protein_coding	18.9855	18.9855	18.9855	20.3426	24.051	22.9373	9.75577	12.8433	8.94001	8.72769	10.4346	10.135	19.1979	19.2287	13.9042	15.5926	19.3031	17.2186	0.203569	0.0876732	-0.0778792	0.88844	-0.00523034	0.995983
AT1G17370	UBP1B	protein_coding	29.8853	29.8853	29.8853	29.893	28.4965	32.9051	81.0139	79.6907	76.6344	81.5031	73.3709	82.7264	31.7437	29.8653	33.034	32.5254	33.9382	33.9964	0.0362307	0.894752	0.0167528	0.973723	0.0849528	0.895498
AT1G17380	TIFY11A	protein_coding	0.264069	0.264069	0.264069	1.07589	0.534818	1.00003	0.868437	1.20555	0.537124	0.483655	0.92666	0.433154	1.92036	2.63085	3.91279	1.88829	2.12988	2.85934	0.0314896	0.94883	-0.120942	NA	-0.158734	0.879042
AT1G17390	NA	transposable_element	0	0	0	0	0	0	0	0	0	0	0	0	0	0	0	0	0	0	NA	NA	NA	NA	NA	NA
AT1G17400	NA	protein_coding	0.337611	0.337611	0.337611	0.375141	0.410257	0.413065	0.133235	0.320114	0.0588608	0.0412233	0.0592364	0.199362	0.563243	0.708109	1.25572	0.965665	0.988893	0.574458	-0.0482344	NA	-0.0494234	NA	0.00493625	0.997294
AT1G17410	NA	protein_coding	9.3424	9.3424	9.3424	8.95357	7.64729	8.77691	12.5585	14.3331	13.6412	11.6213	11.3719	12.93	11.9893	13.349	18.9634	13.8165	13.9055	13.2772	-0.0815963	0.848571	-0.120498	0.82893	-0.0793528	0.944526
AT1G17420	LOX3	protein_coding	0.472175	0.472175	0.472175	0.824473	1.0246	0.972666	3.46059	4.90343	4.02787	3.93283	5.26669	4.86283	0.995495	1.627	2.60069	0.767363	1.31003	2.16507	0.462864	0.0658487	0.140234	0.787809	-0.14133	0.90167
AT1G17430	NA	protein_coding	9.21802	9.21802	9.21802	6.63339	8.8901	8.59292	1.47244	2.40474	2.14282	1.55433	1.54035	1.25283	8.61878	11.3702	12.3047	12.3271	9.55916	10.0491	-0.141774	0.677665	-0.19432	0.702727	-0.00584703	0.995788
AT1G17440	TAF12B	protein_coding	10.0652	10.0652	10.0652	10.8426	10.0888	8.29265	10.1957	13.1336	9.77878	12.7356	14.3236	11.0781	8.82492	7.85617	6.25576	4.54518	7.28977	6.74477	-0.092324	0.750808	0.178174	0.616271	-0.226608	0.687034
AT1G17450	NA	protein_coding	3.96645	3.96645	3.96645	3.51474	3.7511	3.65652	7.08357	9.24793	8.75355	8.71563	8.44235	6.58031	3.08206	2.78187	2.47477	2.06711	2.37648	2.27816	-0.0715667	0.812342	-0.0522765	0.935763	-0.247782	0.538643
AT1G17455	EFL4	protein_coding	9.72677	9.72677	9.72677	9.30313	9.89135	7.53206	19.6788	17.5763	19.8561	14.6579	14.15	18.1764	16.1958	23.3708	29.2642	25.6123	19.6784	21.4261	-0.176353	0.604474	-0.199115	0.600575	-0.0246965	0.990816
AT1G17460	TRFL3	protein_coding	1.24998	1.24998	1.24998	1.38893	1.17537	1.4045	14.05	16.5081	13.3091	12.4826	13.3549	16.0586	1.7187	1.75561	2.99688	1.88632	2.78577	2.07164	0.164467	0.685778	-0.0430042	0.945216	0.0438381	0.984109
AT1G17470	DRG1	protein_coding	86.0989	86.0989	86.0989	80.1713	86.4174	84.4972	186.467	175.57	175.975	165.823	161.023	172.282	79.0861	77.8923	81.2419	66.9744	75.3329	69.5334	-0.0219247	0.914188	-0.0861105	0.792837	-0.149947	0.646939
AT1G17480	IQD7	protein_coding	3.54233	3.54233	3.54233	5.07153	4.78284	4.1078	3.22603	1.75832	2.37534	1.37245	1.37453	1.81019	4.50224	3.67914	4.5731	4.56121	4.38109	4.00422	0.179825	0.611091	-0.301078	0.414522	0.0238123	0.991448
[truncated: 31,711 more rows]

## Sheet: Supplemental Table_S3
Supplemental Table S3. Summary of TE expression analysis (FPKM)
[truncated: 31,190 more rows]

[truncated: 4 more sheets: Supplemental Table_S4, Supplemental Table_S5, Supplemental Table_S6, Supplemental Table_S7]
